# Supplementary material for: 3,3′-Dinitro­bis­phenol A
Source: Acta Crystallogr Sect E Struct Rep Online. 2011 Sep 3;67(Pt 10):o2556–7. doi: 10.1107/S1600536811035458 (PMC3201564; doi:10.1107/S1600536811035458)
Supplement: Supplementary file 1 [file e-67-o2556-sup1.cif]

##############################################################################
#                                                                            #
# This CIF contains the data in a paper accepted for publication in          #
# Acta Crystallographica Section E. It conforms to the requirements of       #
# Notes for Authors for Acta Crystallographica Section E, and has been       #
# peer reviewed under the auspices of the IUCr Commission on Journals.       #
#                                                                            #
# Full details of the Crystallographic Information File format               #
# are given in the paper "The Crystallographic Information File (CIF):       #
# a New Standard Archive File for Crystallography" by S. R. Hall, F. H.      #
# Allen and I. D. Brown [Acta Cryst. (1991), A47, 655-685].                  #
#                                                                            #
# The current version of the core CIF dictionary is obtainable from          #
# ftp://ftp.iucr.org/pub/cif_core.dic.                                       #
#                                                                            #
# Software is freely available for graphical display of the structure(s)     #
# in this CIF. For information consult the CIF software page                 #
# http://www.iucr.org/resources/cif/software.                                #
#                                                                            #
# This file may be used for bona fide research purposes within the           #
# scientific community so long as proper attribution is given to the journal # 
# article from which it was obtained.                                        #
#                                                                            #
##############################################################################
data_global
_audit_creation_method     SHELXL-97
_journal_date_recd_electronic     2011-08-27
_journal_date_accepted     2011-08-31
_journal_name_full     'Acta Crystallographica, Section E'
_journal_year     2011
_journal_volume     67
_journal_issue     10
_journal_page_first     o2556
_journal_page_last     o2557
_journal_paper_category     QO
_journal_coeditor_code     HB6392
_publ_contact_author
;
Rao M. Uppu
Departments of Environmental Toxicology and Chemistry
Southern University and A&M College
Baton Rouge
Louisiana 70813
USA
;
_publ_contact_author_email     'rao_uppu@subr.edu'
_publ_contact_author_fax     '(225) 771 4525'
_publ_contact_author_phone     '(225) 771 5133'
_publ_section_title
;
3,3'-Dinitrobisphenol A
;
loop_
    _publ_author_name
    _publ_author_footnote
    _publ_author_address
    'Babu, Sainath' .
;    Department of Environmental Toxicology
     Southern University and A&M College
     Baton Rouge
     Louisiana 70813
     USA
;
    'Pathak, Chintan' .
;    Department of Environmental Toxicology
     Southern University and A&M College
     Baton Rouge
     Louisiana 70813
     USA
;
    'Uppu, Satvika' .
;    Department of Chemistry
     Southern University and A&M College
     Baton Rouge
     Louisiana 70813
     USA
;
    'Jones, Conrad' .
;
     Department of Chemistry
     Southern University and A&M College
     Baton Rouge
     Louisiana 70813
     USA
;
    'Fronczek, Frank R.' .
;    Department of Chemistry
     Louisiana State University
     Baton Rouge
     Louisiana 70803
     USA
;
    'Uppu, Rao M.' .
;    Departments of Environmental Toxicology
     and Chemistry
     Southern University and A&M College
     Baton Rouge
     Louisiana 70813
     USA
;
data_I
_audit_creation_method     SHELXL-97
_chemical_name_systematic
;
2,2'-dinitro-4,4'-(propane-2,2-diyl)diphenol
;
_chemical_name_common     'Dinitrobisphenol A'
_chemical_formula_moiety     'C15 H14 N2 O6'
_chemical_formula_sum     'C15 H14 N2 O6'
_chemical_formula_iupac     'C15 H14 N2 O6'
_chemical_formula_weight     318.28
_chemical_melting_point     ?
_symmetry_cell_setting     triclinic
_symmetry_space_group_name_H-M     'P -1'
_symmetry_space_group_name_Hall     '-P 1'
loop_
    _symmetry_equiv_pos_as_xyz
    'x, y, z'
    '-x, -y, -z'
_cell_length_a     8.3989(5)
_cell_length_b     12.5738(7)
_cell_length_c     15.3757(9)
_cell_angle_alpha     66.967(2)
_cell_angle_beta     76.565(2)
_cell_angle_gamma     77.833(2)
_cell_volume     1440.34(14)
_cell_formula_units_Z     4
_cell_measurement_reflns_used     9978
_cell_measurement_theta_min     3.8
_cell_measurement_theta_max     69.4
_cell_measurement_temperature     90.0(5)
_exptl_crystal_description     'needle fragment'
_exptl_crystal_colour     'yellow'
_exptl_crystal_size_max     0.30
_exptl_crystal_size_mid     0.24
_exptl_crystal_size_min     0.15
_exptl_crystal_density_diffrn     1.468
_exptl_crystal_density_meas     ?
_exptl_crystal_density_method     'not measured'
_exptl_crystal_F_000     664
_exptl_absorpt_coefficient_mu     0.980
_exptl_absorpt_correction_type     multi-scan
_exptl_absorpt_process_details     '(SADABS; Sheldrick, 2004)'
_exptl_absorpt_correction_T_min     0.758
_exptl_absorpt_correction_T_max     0.867
_exptl_special_details     ?
_diffrn_ambient_temperature     90.0(5)
_diffrn_radiation_type     CuK\a
_diffrn_radiation_wavelength     1.54178
_diffrn_radiation_source     'fine-focus sealed tube'
_diffrn_radiation_monochromator     graphite
_diffrn_measurement_device_type     'Bruker Kappa APEXII CCD'
_diffrn_measurement_method     '\f and \w'
_diffrn_detector_area_resol_mean     ?
_diffrn_reflns_number     17716
_diffrn_reflns_av_R_equivalents     0.0284
_diffrn_reflns_av_sigmaI/netI     0.0254
_diffrn_reflns_theta_min     3.17
_diffrn_reflns_theta_max     69.80
_diffrn_reflns_theta_full     67.00
_diffrn_measured_fraction_theta_max     0.972
_diffrn_measured_fraction_theta_full     0.996
_diffrn_reflns_limit_h_min     -8
_diffrn_reflns_limit_h_max     10
_diffrn_reflns_limit_k_min     -15
_diffrn_reflns_limit_k_max     15
_diffrn_reflns_limit_l_min     -16
_diffrn_reflns_limit_l_max     18
_refine_special_details
;
Refinement of <i>F</i>^2^ against ALL reflections. The weighted <i>R</i>-factor
<i>wR</i> and goodness of fit <i>S</i> are based on <i>F</i>^2^, conventional
<i>R</i>-factors <i>R</i> are based on <i>F</i>, with <i>F</i> set to zero for
negative <i>F</i>^2^. The threshold expression of <i>F</i>^2^ >
\s(<i>F</i>^2^) is used only for calculating <i>R</i>-factors(gt) <i>etc</i>.
and is not relevant to the choice of reflections for refinement.
<i>R</i>-factors based on <i>F</i>^2^ are statistically about twice as large
as those based on <i>F</i>, and <i>R</i>- factors based on ALL data will be
even larger.
;
_reflns_number_total     5276
_reflns_number_gt     5010
_reflns_threshold_expression     I>2\s(I)
_refine_ls_structure_factor_coef     Fsqd
_refine_ls_matrix_type     full
_refine_ls_R_factor_all     0.035
_refine_ls_R_factor_gt     0.034
_refine_ls_wR_factor_gt     0.091
_refine_ls_wR_factor_ref     0.092
_refine_ls_goodness_of_fit_ref     1.039
_refine_ls_restrained_S_all     1.039
_refine_ls_number_reflns     5276
_refine_ls_number_parameters     432
_refine_ls_number_restraints     0
_refine_ls_hydrogen_treatment     mixed
_refine_ls_weighting_scheme     calc
_refine_ls_weighting_details
         'calc w=1/[\s^2^(Fo^2^)+(0.0456P)^2^+0.5723P] where P=(Fo^2^+2Fc^2^)/3'
_atom_sites_solution_hydrogens     geom
_atom_sites_solution_primary     direct
_atom_sites_solution_secondary     difmap
_refine_ls_shift/su_max     0.000
_refine_ls_shift/su_mean     0.000
_refine_diff_density_max     0.319
_refine_diff_density_min     -0.193
_refine_ls_extinction_method     'SHELXL97 (Sheldrick, 2008)'
_refine_ls_extinction_coef     0.0019(2)
_refine_ls_extinction_expression
                                  'Fc^*^=kFc[1+0.001xFc^2^\l^3^/sin(2\q)]^-1/4^'
loop_
    _atom_type_symbol
    _atom_type_description
    _atom_type_scat_dispersion_real
    _atom_type_scat_dispersion_imag
    _atom_type_scat_source
    'C' 'C' 0.0181 0.0091
                         'International Tables Vol C Tables 4.2.6.8 and 6.1.1.4'
    'H' 'H' 0.0000 0.0000
                         'International Tables Vol C Tables 4.2.6.8 and 6.1.1.4'
    'N' 'N' 0.0311 0.0180
                         'International Tables Vol C Tables 4.2.6.8 and 6.1.1.4'
    'O' 'O' 0.0492 0.0322
                         'International Tables Vol C Tables 4.2.6.8 and 6.1.1.4'
_computing_data_collection     'APEX2 (Bruker, 2006)'
_computing_cell_refinement     'SAINT (Bruker, 2006)'
_computing_data_reduction     'SAINT (Bruker, 2006)'
_computing_structure_solution     'SHELXS97 (Sheldrick, 2008)'
_computing_structure_refinement     'SHELXL97 (Sheldrick, 2008)'
_computing_molecular_graphics     'ORTEP-3 for Windows (Farrugia, 1997)'
_computing_publication_material     'SHELXTL (Sheldrick, 2008)'
loop_
    _atom_site_type_symbol
    _atom_site_label
    _atom_site_fract_x
    _atom_site_fract_y
    _atom_site_fract_z
    _atom_site_U_iso_or_equiv
    _atom_site_adp_type
    _atom_site_calc_flag
    _atom_site_refinement_flags
    _atom_site_occupancy
    _atom_site_symmetry_multiplicity
    _atom_site_disorder_assembly
    _atom_site_disorder_group
    O O1 0.22904(13) 0.58866(9) 0.48806(7) 0.0294(2) Uani d . 1 1 . .
    H H1 0.123(3) 0.5893(17) 0.4943(14) 0.044 Uiso d . 1 1 . .
    O O2 0.73621(11) 0.03318(7) 0.95361(6) 0.02063(19) Uani d . 1 1 . .
    H H2 0.829(2) 0.0338(15) 0.9658(12) 0.031 Uiso d . 1 1 . .
    O O3 -0.07766(12) 0.57717(8) 0.56906(7) 0.0292(2) Uani d . 1 1 . .
    O O4 -0.15232(11) 0.55090(9) 0.71963(7) 0.0287(2) Uani d . 1 1 . .
    O O5 0.97246(11) 0.12665(8) 0.96739(7) 0.0272(2) Uani d . 1 1 . .
    O O6 0.93932(12) 0.30789(8) 0.95141(9) 0.0350(3) Uani d . 1 1 . .
    N N1 -0.04492(13) 0.55927(9) 0.64899(8) 0.0224(2) Uani d . 1 1 . .
    N N2 0.88736(13) 0.22431(9) 0.95078(8) 0.0212(2) Uani d . 1 1 . .
    C C1 0.25048(16) 0.56709(11) 0.57760(9) 0.0216(3) Uani d . 1 1 . .
    C C2 0.12602(15) 0.54936(10) 0.65832(9) 0.0194(3) Uani d . 1 1 . .
    C C3 0.16117(15) 0.52384(10) 0.74984(9) 0.0176(2) Uani d . 1 1 . .
    H H3 0.0743 0.5110 0.8034 0.021 Uiso calc R 1 1 . .
    C C4 0.32013(14) 0.51728(10) 0.76286(8) 0.0163(2) Uani d . 1 1 . .
    C C5 0.44549(15) 0.53631(10) 0.68122(9) 0.0197(3) Uani d . 1 1 . .
    H H5 0.5562 0.5318 0.6886 0.024 Uiso calc R 1 1 . .
    C C6 0.41164(16) 0.56111(11) 0.59161(9) 0.0225(3) Uani d . 1 1 . .
    H H6 0.4988 0.5744 0.5383 0.027 Uiso calc R 1 1 . .
    C C7 0.36794(14) 0.48809(10) 0.86086(8) 0.0162(2) Uani d . 1 1 . .
    C C8 0.47801(14) 0.36988(10) 0.88453(8) 0.0153(2) Uani d . 1 1 . .
    C C9 0.63366(14) 0.35074(10) 0.90618(8) 0.0166(2) Uani d . 1 1 . .
    H H9 0.6805 0.4137 0.9054 0.020 Uiso calc R 1 1 . .
    C C10 0.72413(14) 0.23857(10) 0.92944(8) 0.0169(2) Uani d . 1 1 . .
    C C11 0.66033(15) 0.14318(10) 0.93106(8) 0.0167(2) Uani d . 1 1 . .
    C C12 0.50322(15) 0.16441(10) 0.90675(8) 0.0177(2) Uani d . 1 1 . .
    H H12 0.4569 0.1023 0.9056 0.021 Uiso calc R 1 1 . .
    C C13 0.41528(14) 0.27400(10) 0.88453(8) 0.0172(2) Uani d . 1 1 . .
    H H13 0.3086 0.2859 0.8686 0.021 Uiso calc R 1 1 . .
    C C14 0.45545(14) 0.58693(10) 0.85565(9) 0.0178(2) Uani d . 1 1 . .
    H H14A 0.5557 0.5933 0.8072 0.027 Uiso calc R 1 1 . .
    H H14B 0.4851 0.5697 0.9182 0.027 Uiso calc R 1 1 . .
    H H14C 0.3812 0.6607 0.8382 0.027 Uiso calc R 1 1 . .
    C C15 0.21674(14) 0.47754(11) 0.94100(9) 0.0187(2) Uani d . 1 1 . .
    H H15A 0.1425 0.5515 0.9260 0.028 Uiso calc R 1 1 . .
    H H15B 0.2531 0.4593 1.0020 0.028 Uiso calc R 1 1 . .
    H H15C 0.1582 0.4151 0.9461 0.028 Uiso calc R 1 1 . .
    O O7 0.02131(15) -0.30550(9) 0.30590(8) 0.0365(3) Uani d . 1 1 . .
    H H7 -0.080(3) -0.2877(18) 0.2880(15) 0.055 Uiso d . 1 1 . .
    O O8 0.33303(13) 0.14153(10) 0.57674(7) 0.0320(2) Uani d . 1 1 . .
    H H8 0.435(3) 0.1460(17) 0.5692(14) 0.048 Uiso d . 1 1 . .
    O O9 -0.24524(14) -0.19241(10) 0.24194(8) 0.0392(3) Uani d . 1 1 . .
    O O10 -0.28330(13) -0.00440(11) 0.18519(9) 0.0416(3) Uani d . 1 1 . .
    O O11 0.63606(12) 0.15267(9) 0.49364(7) 0.0294(2) Uani d . 1 1 . .
    O O12 0.71117(11) 0.15854(9) 0.34782(7) 0.0308(2) Uani d . 1 1 . .
    N N3 -0.20026(14) -0.09626(11) 0.22333(9) 0.0295(3) Uani d . 1 1 . .
    N N4 0.60419(13) 0.15289(9) 0.41816(8) 0.0229(2) Uani d . 1 1 . .
    C C16 0.05818(17) -0.19784(11) 0.28560(9) 0.0243(3) Uani d . 1 1 . .
    C C17 -0.04478(15) -0.09397(12) 0.24732(9) 0.0221(3) Uani d . 1 1 . .
    C C18 -0.00188(15) 0.01496(11) 0.23027(8) 0.0194(3) Uani d . 1 1 . .
    H H18 -0.0754 0.0838 0.2053 0.023 Uiso calc R 1 1 . .
    C C19 0.14606(14) 0.02296(10) 0.24948(8) 0.0169(2) Uani d . 1 1 . .
    C C20 0.25088(15) -0.08150(11) 0.28611(8) 0.0200(3) Uani d . 1 1 . .
    H H20 0.3541 -0.0778 0.2994 0.024 Uiso calc R 1 1 . .
    C C21 0.20879(17) -0.18877(11) 0.30335(9) 0.0238(3) Uani d . 1 1 . .
    H H21 0.2833 -0.2573 0.3276 0.029 Uiso calc R 1 1 . .
    C C22 0.20487(14) 0.13939(10) 0.22818(8) 0.0179(2) Uani d . 1 1 . .
    C C23 0.24781(15) 0.13806(10) 0.32030(8) 0.0171(2) Uani d . 1 1 . .
    C C24 0.40497(15) 0.14409(10) 0.32903(9) 0.0180(2) Uani d . 1 1 . .
    H H24 0.4928 0.1474 0.2768 0.022 Uiso calc R 1 1 . .
    C C25 0.43654(15) 0.14534(10) 0.41427(9) 0.0194(3) Uani d . 1 1 . .
    C C26 0.31108(16) 0.14011(11) 0.49325(9) 0.0225(3) Uani d . 1 1 . .
    C C27 0.15235(16) 0.13151(11) 0.48457(9) 0.0234(3) Uani d . 1 1 . .
    H H27 0.0646 0.1264 0.5371 0.028 Uiso calc R 1 1 . .
    C C28 0.12238(15) 0.13041(11) 0.40085(9) 0.0203(3) Uani d . 1 1 . .
    H H28 0.0136 0.1243 0.3970 0.024 Uiso calc R 1 1 . .
    C C29 0.07223(16) 0.24398(11) 0.19345(9) 0.0223(3) Uani d . 1 1 . .
    H H29A -0.0281 0.2348 0.2419 0.033 Uiso calc R 1 1 . .
    H H29B 0.0469 0.2477 0.1332 0.033 Uiso calc R 1 1 . .
    H H29C 0.1133 0.3161 0.1832 0.033 Uiso calc R 1 1 . .
    C C30 0.35372(16) 0.15349(11) 0.14636(9) 0.0216(3) Uani d . 1 1 . .
    H H30A 0.3934 0.2279 0.1305 0.032 Uiso calc R 1 1 . .
    H H30B 0.3203 0.1523 0.0898 0.032 Uiso calc R 1 1 . .
    H H30C 0.4423 0.0893 0.1666 0.032 Uiso calc R 1 1 . .
loop_
    _atom_site_aniso_label
    _atom_site_aniso_U_11
    _atom_site_aniso_U_22
    _atom_site_aniso_U_33
    _atom_site_aniso_U_12
    _atom_site_aniso_U_13
    _atom_site_aniso_U_23
    O1 0.0321(5) 0.0389(6) 0.0185(5) -0.0099(4) -0.0084(4) -0.0066(4)
    O2 0.0209(4) 0.0159(4) 0.0250(5) -0.0003(3) -0.0054(4) -0.0075(3)
    O3 0.0303(5) 0.0322(5) 0.0299(5) -0.0016(4) -0.0171(4) -0.0107(4)
    O4 0.0172(4) 0.0393(6) 0.0358(5) -0.0012(4) -0.0053(4) -0.0207(4)
    O5 0.0218(5) 0.0205(4) 0.0398(5) 0.0046(4) -0.0127(4) -0.0110(4)
    O6 0.0249(5) 0.0259(5) 0.0648(7) 0.0000(4) -0.0213(5) -0.0216(5)
    N1 0.0219(5) 0.0199(5) 0.0285(6) -0.0001(4) -0.0103(5) -0.0100(4)
    N2 0.0191(5) 0.0199(5) 0.0266(5) 0.0000(4) -0.0077(4) -0.0097(4)
    C1 0.0280(6) 0.0189(6) 0.0184(6) -0.0035(5) -0.0071(5) -0.0053(5)
    C2 0.0185(6) 0.0163(6) 0.0248(6) -0.0004(4) -0.0078(5) -0.0073(5)
    C3 0.0175(6) 0.0153(5) 0.0204(6) -0.0010(4) -0.0031(5) -0.0075(5)
    C4 0.0172(5) 0.0138(5) 0.0182(6) -0.0009(4) -0.0042(4) -0.0058(4)
    C5 0.0171(6) 0.0206(6) 0.0215(6) -0.0026(5) -0.0034(5) -0.0077(5)
    C6 0.0226(6) 0.0253(6) 0.0188(6) -0.0063(5) 0.0001(5) -0.0077(5)
    C7 0.0148(5) 0.0164(6) 0.0179(6) -0.0019(4) -0.0036(4) -0.0064(4)
    C8 0.0167(5) 0.0168(6) 0.0120(5) -0.0026(4) -0.0011(4) -0.0053(4)
    C9 0.0179(6) 0.0167(6) 0.0168(5) -0.0038(4) -0.0027(4) -0.0072(4)
    C10 0.0150(5) 0.0201(6) 0.0163(5) -0.0024(4) -0.0030(4) -0.0071(5)
    C11 0.0203(6) 0.0159(6) 0.0123(5) -0.0023(4) 0.0000(4) -0.0049(4)
    C12 0.0203(6) 0.0179(6) 0.0169(6) -0.0070(4) -0.0006(4) -0.0075(5)
    C13 0.0157(5) 0.0207(6) 0.0163(5) -0.0041(4) -0.0025(4) -0.0070(5)
    C14 0.0183(6) 0.0162(6) 0.0204(6) -0.0021(4) -0.0050(5) -0.0071(5)
    C15 0.0161(5) 0.0220(6) 0.0189(6) -0.0020(4) -0.0021(5) -0.0092(5)
    O7 0.0443(6) 0.0244(5) 0.0442(6) -0.0143(5) 0.0001(5) -0.0154(5)
    O8 0.0334(5) 0.0488(6) 0.0207(5) -0.0137(5) -0.0033(4) -0.0161(4)
    O9 0.0400(6) 0.0526(7) 0.0410(6) -0.0249(5) 0.0004(5) -0.0283(5)
    O10 0.0264(5) 0.0546(7) 0.0569(7) 0.0005(5) -0.0169(5) -0.0316(6)
    O11 0.0324(5) 0.0335(5) 0.0261(5) -0.0102(4) -0.0129(4) -0.0075(4)
    O12 0.0200(5) 0.0425(6) 0.0307(5) -0.0095(4) -0.0009(4) -0.0132(4)
    N3 0.0243(6) 0.0443(7) 0.0306(6) -0.0096(5) -0.0001(5) -0.0246(6)
    N4 0.0236(5) 0.0203(5) 0.0247(6) -0.0057(4) -0.0068(5) -0.0051(4)
    C16 0.0325(7) 0.0219(6) 0.0199(6) -0.0096(5) 0.0034(5) -0.0105(5)
    C17 0.0209(6) 0.0308(7) 0.0197(6) -0.0074(5) 0.0009(5) -0.0149(5)
    C18 0.0201(6) 0.0225(6) 0.0164(6) -0.0006(5) -0.0021(4) -0.0096(5)
    C19 0.0193(6) 0.0188(6) 0.0128(5) -0.0027(5) -0.0006(4) -0.0070(4)
    C20 0.0206(6) 0.0216(6) 0.0173(6) -0.0019(5) -0.0039(5) -0.0066(5)
    C21 0.0293(7) 0.0186(6) 0.0193(6) -0.0001(5) -0.0023(5) -0.0050(5)
    C22 0.0190(6) 0.0173(6) 0.0172(6) -0.0027(5) -0.0027(5) -0.0060(5)
    C23 0.0197(6) 0.0137(5) 0.0175(6) -0.0027(4) -0.0028(5) -0.0053(4)
    C24 0.0188(6) 0.0156(5) 0.0174(6) -0.0035(4) -0.0007(4) -0.0044(4)
    C25 0.0196(6) 0.0172(6) 0.0212(6) -0.0051(4) -0.0046(5) -0.0047(5)
    C26 0.0288(7) 0.0224(6) 0.0178(6) -0.0060(5) -0.0037(5) -0.0078(5)
    C27 0.0229(6) 0.0276(7) 0.0200(6) -0.0071(5) 0.0027(5) -0.0104(5)
    C28 0.0181(6) 0.0221(6) 0.0216(6) -0.0045(5) -0.0016(5) -0.0088(5)
    C29 0.0257(6) 0.0176(6) 0.0230(6) -0.0006(5) -0.0070(5) -0.0060(5)
    C30 0.0240(6) 0.0235(6) 0.0171(6) -0.0072(5) -0.0002(5) -0.0068(5)
_geom_special_details
;
All e.s.d.'s (except the e.s.d. in the dihedral angle between two l.s. planes)
are estimated using the full covariance matrix. The cell e.s.d.'s are taken
into account individually in the estimation of e.s.d.'s in distances, angles
and torsion angles; correlations between e.s.d.'s in cell parameters are only
used when they are defined by crystal symmetry. An approximate (isotropic)
treatment of cell e.s.d.'s is used for estimating e.s.d.'s involving l.s.
planes.
;
loop_
    _geom_bond_atom_site_label_1
    _geom_bond_atom_site_label_2
    _geom_bond_site_symmetry_2
    _geom_bond_distance
    _geom_bond_publ_flag
    O1 C1 . 1.3431(15) ?
    O1 H1 . 0.88(2) ?
    O2 C11 . 1.3398(14) ?
    O2 H2 . 0.844(19) ?
    O3 N1 . 1.2456(14) ?
    O4 N1 . 1.2246(15) ?
    O5 N2 . 1.2464(14) ?
    O6 N2 . 1.2240(14) ?
    N1 C2 . 1.4504(16) ?
    N2 C10 . 1.4418(15) ?
    C1 C2 . 1.4005(18) ?
    C1 C6 . 1.4014(18) ?
    C2 C3 . 1.4037(17) ?
    C3 C4 . 1.3763(17) ?
    C3 H3 . 0.9500 ?
    C4 C5 . 1.4138(17) ?
    C4 C7 . 1.5339(16) ?
    C5 C6 . 1.3729(18) ?
    C5 H5 . 0.9500 ?
    C6 H6 . 0.9500 ?
    C7 C8 . 1.5331(16) ?
    C7 C15 . 1.5377(16) ?
    C7 C14 . 1.5398(15) ?
    C8 C9 . 1.3729(17) ?
    C8 C13 . 1.4137(16) ?
    C9 C10 . 1.4051(17) ?
    C9 H9 . 0.9500 ?
    C10 C11 . 1.4028(17) ?
    C11 C12 . 1.3981(17) ?
    C12 C13 . 1.3715(17) ?
    C12 H12 . 0.9500 ?
    C13 H13 . 0.9500 ?
    C14 H14A . 0.9800 ?
    C14 H14B . 0.9800 ?
    C14 H14C . 0.9800 ?
    C15 H15A . 0.9800 ?
    C15 H15B . 0.9800 ?
    C15 H15C . 0.9800 ?
    O7 C16 . 1.3516(16) ?
    O7 H7 . 0.91(2) ?
    O8 C26 . 1.3460(15) ?
    O8 H8 . 0.85(2) ?
    O9 N3 . 1.2481(16) ?
    O10 N3 . 1.2185(17) ?
    O11 N4 . 1.2490(14) ?
    O12 N4 . 1.2237(15) ?
    N3 C17 . 1.4457(17) ?
    N4 C25 . 1.4475(16) ?
    C16 C21 . 1.3903(19) ?
    C16 C17 . 1.3997(19) ?
    C17 C18 . 1.3991(18) ?
    C18 C19 . 1.3739(17) ?
    C18 H18 . 0.9500 ?
    C19 C20 . 1.4077(17) ?
    C19 C22 . 1.5326(16) ?
    C20 C21 . 1.3755(18) ?
    C20 H20 . 0.9500 ?
    C21 H21 . 0.9500 ?
    C22 C23 . 1.5340(16) ?
    C22 C29 . 1.5378(16) ?
    C22 C30 . 1.5379(16) ?
    C23 C24 . 1.3779(17) ?
    C23 C28 . 1.4128(17) ?
    C24 C25 . 1.4028(17) ?
    C24 H24 . 0.9500 ?
    C25 C26 . 1.4006(18) ?
    C26 C27 . 1.4004(18) ?
    C27 C28 . 1.3736(18) ?
    C27 H27 . 0.9500 ?
    C28 H28 . 0.9500 ?
    C29 H29A . 0.9800 ?
    C29 H29B . 0.9800 ?
    C29 H29C . 0.9800 ?
    C30 H30A . 0.9800 ?
    C30 H30B . 0.9800 ?
    C30 H30C . 0.9800 ?
loop_
    _geom_angle_atom_site_label_1
    _geom_angle_atom_site_label_2
    _geom_angle_atom_site_label_3
    _geom_angle_site_symmetry_1
    _geom_angle_site_symmetry_3
    _geom_angle
    _geom_angle_publ_flag
    C1 O1 H1 . . 103.2(13) ?
    C11 O2 H2 . . 106.1(12) ?
    O4 N1 O3 . . 122.20(10) ?
    O4 N1 C2 . . 119.00(10) ?
    O3 N1 C2 . . 118.80(11) ?
    O6 N2 O5 . . 121.75(10) ?
    O6 N2 C10 . . 119.57(10) ?
    O5 N2 C10 . . 118.68(10) ?
    O1 C1 C2 . . 125.71(12) ?
    O1 C1 C6 . . 117.15(11) ?
    C2 C1 C6 . . 117.14(11) ?
    C1 C2 C3 . . 121.63(11) ?
    C1 C2 N1 . . 120.44(11) ?
    C3 C2 N1 . . 117.92(11) ?
    C4 C3 C2 . . 120.71(11) ?
    C4 C3 H3 . . 119.6 ?
    C2 C3 H3 . . 119.6 ?
    C3 C4 C5 . . 117.64(11) ?
    C3 C4 C7 . . 123.54(10) ?
    C5 C4 C7 . . 118.81(10) ?
    C6 C5 C4 . . 121.82(11) ?
    C6 C5 H5 . . 119.1 ?
    C4 C5 H5 . . 119.1 ?
    C5 C6 C1 . . 121.04(11) ?
    C5 C6 H6 . . 119.5 ?
    C1 C6 H6 . . 119.5 ?
    C8 C7 C4 . . 107.24(9) ?
    C8 C7 C15 . . 108.16(9) ?
    C4 C7 C15 . . 112.37(9) ?
    C8 C7 C14 . . 112.85(9) ?
    C4 C7 C14 . . 108.79(9) ?
    C15 C7 C14 . . 107.52(9) ?
    C9 C8 C13 . . 117.69(10) ?
    C9 C8 C7 . . 124.27(10) ?
    C13 C8 C7 . . 118.04(10) ?
    C8 C9 C10 . . 120.35(11) ?
    C8 C9 H9 . . 119.8 ?
    C10 C9 H9 . . 119.8 ?
    C11 C10 C9 . . 121.81(11) ?
    C11 C10 N2 . . 120.50(10) ?
    C9 C10 N2 . . 117.69(10) ?
    O2 C11 C12 . . 116.73(10) ?
    O2 C11 C10 . . 126.02(11) ?
    C12 C11 C10 . . 117.25(11) ?
    C13 C12 C11 . . 120.63(11) ?
    C13 C12 H12 . . 119.7 ?
    C11 C12 H12 . . 119.7 ?
    C12 C13 C8 . . 122.25(11) ?
    C12 C13 H13 . . 118.9 ?
    C8 C13 H13 . . 118.9 ?
    C7 C14 H14A . . 109.5 ?
    C7 C14 H14B . . 109.5 ?
    H14A C14 H14B . . 109.5 ?
    C7 C14 H14C . . 109.5 ?
    H14A C14 H14C . . 109.5 ?
    H14B C14 H14C . . 109.5 ?
    C7 C15 H15A . . 109.5 ?
    C7 C15 H15B . . 109.5 ?
    H15A C15 H15B . . 109.5 ?
    C7 C15 H15C . . 109.5 ?
    H15A C15 H15C . . 109.5 ?
    H15B C15 H15C . . 109.5 ?
    C16 O7 H7 . . 100.9(14) ?
    C26 O8 H8 . . 104.9(14) ?
    O10 N3 O9 . . 121.88(12) ?
    O10 N3 C17 . . 119.13(12) ?
    O9 N3 C17 . . 118.99(12) ?
    O12 N4 O11 . . 121.70(11) ?
    O12 N4 C25 . . 119.28(10) ?
    O11 N4 C25 . . 119.02(10) ?
    O7 C16 C21 . . 118.19(12) ?
    O7 C16 C17 . . 124.50(13) ?
    C21 C16 C17 . . 117.31(11) ?
    C18 C17 C16 . . 121.91(12) ?
    C18 C17 N3 . . 117.65(12) ?
    C16 C17 N3 . . 120.45(12) ?
    C19 C18 C17 . . 120.35(11) ?
    C19 C18 H18 . . 119.8 ?
    C17 C18 H18 . . 119.8 ?
    C18 C19 C20 . . 117.60(11) ?
    C18 C19 C22 . . 123.22(11) ?
    C20 C19 C22 . . 119.09(10) ?
    C21 C20 C19 . . 122.20(12) ?
    C21 C20 H20 . . 118.9 ?
    C19 C20 H20 . . 118.9 ?
    C20 C21 C16 . . 120.59(12) ?
    C20 C21 H21 . . 119.7 ?
    C16 C21 H21 . . 119.7 ?
    C19 C22 C23 . . 108.55(9) ?
    C19 C22 C29 . . 112.24(10) ?
    C23 C22 C29 . . 108.67(9) ?
    C19 C22 C30 . . 107.55(9) ?
    C23 C22 C30 . . 112.75(10) ?
    C29 C22 C30 . . 107.13(10) ?
    C24 C23 C28 . . 117.43(11) ?
    C24 C23 C22 . . 123.05(10) ?
    C28 C23 C22 . . 119.52(10) ?
    C23 C24 C25 . . 120.66(11) ?
    C23 C24 H24 . . 119.7 ?
    C25 C24 H24 . . 119.7 ?
    C26 C25 C24 . . 121.68(11) ?
    C26 C25 N4 . . 120.59(11) ?
    C24 C25 N4 . . 117.73(11) ?
    O8 C26 C27 . . 118.06(11) ?
    O8 C26 C25 . . 124.59(12) ?
    C27 C26 C25 . . 117.35(11) ?
    C28 C27 C26 . . 120.63(11) ?
    C28 C27 H27 . . 119.7 ?
    C26 C27 H27 . . 119.7 ?
    C27 C28 C23 . . 122.24(11) ?
    C27 C28 H28 . . 118.9 ?
    C23 C28 H28 . . 118.9 ?
    C22 C29 H29A . . 109.5 ?
    C22 C29 H29B . . 109.5 ?
    H29A C29 H29B . . 109.5 ?
    C22 C29 H29C . . 109.5 ?
    H29A C29 H29C . . 109.5 ?
    H29B C29 H29C . . 109.5 ?
    C22 C30 H30A . . 109.5 ?
    C22 C30 H30B . . 109.5 ?
    H30A C30 H30B . . 109.5 ?
    C22 C30 H30C . . 109.5 ?
    H30A C30 H30C . . 109.5 ?
    H30B C30 H30C . . 109.5 ?
loop_
    _geom_torsion_atom_site_label_1
    _geom_torsion_atom_site_label_2
    _geom_torsion_atom_site_label_3
    _geom_torsion_atom_site_label_4
    _geom_torsion_site_symmetry_1
    _geom_torsion_site_symmetry_2
    _geom_torsion_site_symmetry_3
    _geom_torsion_site_symmetry_4
    _geom_torsion
    _geom_torsion_publ_flag
    O1 C1 C2 C3 . . . . 178.07(11) ?
    C6 C1 C2 C3 . . . . -1.52(18) ?
    O1 C1 C2 N1 . . . . -3.15(19) ?
    C6 C1 C2 N1 . . . . 177.26(11) ?
    O4 N1 C2 C1 . . . . -175.24(11) ?
    O3 N1 C2 C1 . . . . 4.06(17) ?
    O4 N1 C2 C3 . . . . 3.58(16) ?
    O3 N1 C2 C3 . . . . -177.12(10) ?
    C1 C2 C3 C4 . . . . 1.06(18) ?
    N1 C2 C3 C4 . . . . -177.74(10) ?
    C2 C3 C4 C5 . . . . -0.42(17) ?
    C2 C3 C4 C7 . . . . -179.08(10) ?
    C3 C4 C5 C6 . . . . 0.32(17) ?
    C7 C4 C5 C6 . . . . 179.05(11) ?
    C4 C5 C6 C1 . . . . -0.85(19) ?
    O1 C1 C6 C5 . . . . -178.22(11) ?
    C2 C1 C6 C5 . . . . 1.41(18) ?
    C3 C4 C7 C8 . . . . 113.79(12) ?
    C5 C4 C7 C8 . . . . -64.86(13) ?
    C3 C4 C7 C15 . . . . -4.93(15) ?
    C5 C4 C7 C15 . . . . 176.43(10) ?
    C3 C4 C7 C14 . . . . -123.86(12) ?
    C5 C4 C7 C14 . . . . 57.49(13) ?
    C4 C7 C8 C9 . . . . 124.49(11) ?
    C15 C7 C8 C9 . . . . -114.11(12) ?
    C14 C7 C8 C9 . . . . 4.71(16) ?
    C4 C7 C8 C13 . . . . -55.80(13) ?
    C15 C7 C8 C13 . . . . 65.61(13) ?
    C14 C7 C8 C13 . . . . -175.57(10) ?
    C13 C8 C9 C10 . . . . -1.38(16) ?
    C7 C8 C9 C10 . . . . 178.33(10) ?
    C8 C9 C10 C11 . . . . 0.28(17) ?
    C8 C9 C10 N2 . . . . 179.55(10) ?
    O6 N2 C10 C11 . . . . -178.15(11) ?
    O5 N2 C10 C11 . . . . 2.44(17) ?
    O6 N2 C10 C9 . . . . 2.57(17) ?
    O5 N2 C10 C9 . . . . -176.84(11) ?
    C9 C10 C11 O2 . . . . -179.00(11) ?
    N2 C10 C11 O2 . . . . 1.75(18) ?
    C9 C10 C11 C12 . . . . 1.15(17) ?
    N2 C10 C11 C12 . . . . -178.10(10) ?
    O2 C11 C12 C13 . . . . 178.70(10) ?
    C10 C11 C12 C13 . . . . -1.43(17) ?
    C11 C12 C13 C8 . . . . 0.33(18) ?
    C9 C8 C13 C12 . . . . 1.11(17) ?
    C7 C8 C13 C12 . . . . -178.63(10) ?
    O7 C16 C17 C18 . . . . 178.18(11) ?
    C21 C16 C17 C18 . . . . -2.11(18) ?
    O7 C16 C17 N3 . . . . -2.24(19) ?
    C21 C16 C17 N3 . . . . 177.47(11) ?
    O10 N3 C17 C18 . . . . 3.63(17) ?
    O9 N3 C17 C18 . . . . -176.67(11) ?
    O10 N3 C17 C16 . . . . -175.96(12) ?
    O9 N3 C17 C16 . . . . 3.73(18) ?
    C16 C17 C18 C19 . . . . 1.12(18) ?
    N3 C17 C18 C19 . . . . -178.47(10) ?
    C17 C18 C19 C20 . . . . 0.22(17) ?
    C17 C18 C19 C22 . . . . 177.00(10) ?
    C18 C19 C20 C21 . . . . -0.52(18) ?
    C22 C19 C20 C21 . . . . -177.43(11) ?
    C19 C20 C21 C16 . . . . -0.53(19) ?
    O7 C16 C21 C20 . . . . -178.48(11) ?
    C17 C16 C21 C20 . . . . 1.79(18) ?
    C18 C19 C22 C23 . . . . 126.24(11) ?
    C20 C19 C22 C23 . . . . -57.03(13) ?
    C18 C19 C22 C29 . . . . 6.11(16) ?
    C20 C19 C22 C29 . . . . -177.16(10) ?
    C18 C19 C22 C30 . . . . -111.48(12) ?
    C20 C19 C22 C30 . . . . 65.25(13) ?
    C19 C22 C23 C24 . . . . 116.54(12) ?
    C29 C22 C23 C24 . . . . -121.12(12) ?
    C30 C22 C23 C24 . . . . -2.51(16) ?
    C19 C22 C23 C28 . . . . -63.49(13) ?
    C29 C22 C23 C28 . . . . 58.84(14) ?
    C30 C22 C23 C28 . . . . 177.46(10) ?
    C28 C23 C24 C25 . . . . -1.49(17) ?
    C22 C23 C24 C25 . . . . 178.47(10) ?
    C23 C24 C25 C26 . . . . 0.25(18) ?
    C23 C24 C25 N4 . . . . -179.43(10) ?
    O12 N4 C25 C26 . . . . -179.27(11) ?
    O11 N4 C25 C26 . . . . 1.21(17) ?
    O12 N4 C25 C24 . . . . 0.42(17) ?
    O11 N4 C25 C24 . . . . -179.11(10) ?
    C24 C25 C26 O8 . . . . -179.66(12) ?
    N4 C25 C26 O8 . . . . 0.01(19) ?
    C24 C25 C26 C27 . . . . 1.07(18) ?
    N4 C25 C26 C27 . . . . -179.26(11) ?
    O8 C26 C27 C28 . . . . 179.59(12) ?
    C25 C26 C27 C28 . . . . -1.10(19) ?
    C26 C27 C28 C23 . . . . -0.17(19) ?
    C24 C23 C28 C27 . . . . 1.48(18) ?
    C22 C23 C28 C27 . . . . -178.49(11) ?
loop_
    _geom_hbond_atom_site_label_D
    _geom_hbond_atom_site_label_H
    _geom_hbond_atom_site_label_A
    _geom_hbond_site_symmetry_A
    _geom_hbond_distance_DH
    _geom_hbond_distance_HA
    _geom_hbond_distance_DA
    _geom_hbond_angle_DHA
    O1 H1 O3 . 0.88(2) 1.80(2) 2.5947(14) 149.6(18)
    O2 H2 O5 . 0.844(19) 1.856(18) 2.5955(13) 145.3(16)
    O2 H2 O5 2_757 0.844(19) 2.380(18) 2.9832(13) 128.8(14)
    O7 H7 O9 . 0.91(2) 1.72(2) 2.5667(17) 154(2)
    O8 H8 O11 . 0.85(2) 1.81(2) 2.5747(14) 148.8(19)
