# Supplementary material for: 3,3′-Dinitro­bis­phenol A
Source: Acta Crystallogr Sect E Struct Rep Online. 2011 Sep 3;67(Pt 10):o2556–7. doi: 10.1107/S1600536811035458 (PMC3201564; doi:10.1107/S1600536811035458)
Supplement: Supplementary file 2 [file e-67-o2556-Isup2.hkl]

# 
# h,k,l, Fc-squared, Fo-squared, sigma(Fo-squared) and status flag 
# 
data_I
_shelx_title ' Babu3 in P-1' 
_shelx_refln_list_code          4 
_shelx_F_calc_maximum      174.57 
_exptl_crystal_F_000       664.00 
_reflns_d_resolution_high  0.8214 
 
loop_ 
 _symmetry_equiv_pos_as_xyz 
 'x, y, z' 
 '-x, -y, -z' 
 
_cell_length_a     8.3989 
_cell_length_b    12.5738 
_cell_length_c    15.3757 
_cell_angle_alpha  66.967 
_cell_angle_beta   76.565 
_cell_angle_gamma  77.833 
 
_shelx_F_squared_multiplier     1.000 
 
loop_ 
 _refln_index_h 
 _refln_index_k 
 _refln_index_l 
 _refln_F_squared_calc 
 _refln_F_squared_meas 
 _refln_F_squared_sigma 
 _refln_observed_status 
   1   0   0      474.89      441.99     12.80 o 
   2   0   0      785.17      858.14     16.27 o 
   3   0   0     1094.09     1045.20     22.06 o 
   4   0   0      220.26      213.38      3.72 o 
   5   0   0        5.75       11.06      0.78 o 
   6   0   0      116.02      111.73      4.68 o 
   7   0   0        1.71        2.89      0.52 o 
   8   0   0       41.37       41.51      1.25 o 
   9   0   0       16.59       13.84      0.66 o 
  -9   1   0      100.05       99.29      1.84 o 
  -8   1   0       11.23       12.65      0.68 o 
  -7   1   0      170.56      158.01      2.90 o 
  -5   1   0       74.25       72.61      4.52 o 
  -4   1   0       12.51       13.10      0.68 o 
  -3   1   0     2109.69     2110.58     57.33 o 
  -2   1   0     1329.02     1245.54     26.80 o 
  -1   1   0        0.13        1.10      0.55 o 
   0   1   0     1104.82     1046.47     31.84 o 
   1   1   0       22.53       32.61      4.82 o 
   2   1   0     3096.97     3114.58     75.55 o 
   3   1   0     1827.69     1741.77     46.77 o 
   4   1   0     2456.68     2452.67     41.38 o 
   5   1   0       29.05       31.55      1.01 o 
   6   1   0      121.71      127.57      4.83 o 
   7   1   0       39.37       38.13      1.17 o 
   8   1   0      162.33      176.43      3.17 o 
   9   1   0       14.05       15.62      0.70 o 
  -9   2   0        1.84        1.84      0.36 o 
  -8   2   0        2.59        3.86      0.61 o 
  -7   2   0      218.12      221.75      3.81 o 
  -6   2   0       63.44       60.10      2.04 o 
  -5   2   0       15.56       15.82      1.38 o 
  -4   2   0      376.26      389.76      7.66 o 
  -3   2   0      960.08      885.65     16.67 o 
  -2   2   0     1368.85     1379.48     27.86 o 
  -1   2   0     3666.64     3571.99     71.61 o 
   0   2   0     1693.60     1741.53     74.85 o 
   1   2   0     3020.30     3035.52     70.61 o 
   2   2   0      982.59      966.69     21.39 o 
   3   2   0      705.37      713.91     12.44 o 
   4   2   0     1145.15     1073.32     20.33 o 
   5   2   0       16.59       35.19      1.21 o 
   6   2   0      124.15      117.78      4.44 o 
   7   2   0      183.50      184.76      3.16 o 
   8   2   0       93.66       94.80      2.01 o 
   9   2   0        8.79        8.46      0.56 o 
  -9   3   0       83.38       93.21      2.63 o 
  -8   3   0       21.97       19.41      0.95 o 
  -7   3   0      439.00      433.44      7.61 o 
  -6   3   0        3.68        2.75      0.50 o 
  -5   3   0      254.71      257.16      6.85 o 
  -4   3   0     1572.00     1586.23     29.55 o 
  -3   3   0      454.37      426.44      8.30 o 
  -2   3   0     7521.33     7494.90    137.23 o 
  -1   3   0     2012.43     2002.06     36.52 o 
   0   3   0    27110.19    27726.98    533.55 o 
   1   3   0     1189.24     1179.21     21.63 o 
   2   3   0      268.44      208.37      4.04 o 
   3   3   0      460.08      437.31      8.46 o 
   4   3   0      155.14      154.71      5.69 o 
   5   3   0       33.11       24.73      1.15 o 
   6   3   0       94.42       91.34      3.13 o 
   7   3   0       39.26       39.44      1.17 o 
   8   3   0        4.27        5.40      0.62 o 
   9   3   0       11.84        9.30      0.64 o 
  -9   4   0       75.77       78.76      2.75 o 
  -8   4   0        5.91        7.87      0.64 o 
  -7   4   0      248.06      254.04      5.35 o 
  -6   4   0      448.59      427.65      8.54 o 
  -5   4   0      281.26      263.55      8.08 o 
  -4   4   0      473.64      479.48     12.57 o 
  -3   4   0       23.65        9.75      0.72 o 
  -2   4   0      536.33      535.29     10.15 o 
  -1   4   0     2209.06     2106.60     34.75 o 
   0   4   0     2877.05     2902.50     60.75 o 
   1   4   0     1549.64     1571.72     26.24 o 
   2   4   0       64.03       58.32      1.48 o 
   3   4   0      160.19      162.76      3.85 o 
   4   4   0      934.23      940.78     17.85 o 
   5   4   0        3.45        4.50      0.68 o 
   6   4   0        9.68        8.69      0.81 o 
   7   4   0      342.80      329.06      5.39 o 
   8   4   0        0.00        0.49      0.56 o 
   9   4   0        4.26        3.46      0.83 o 
  -8   5   0      130.08      137.45      3.24 o 
  -7   5   0      126.32      137.40      3.23 o 
  -6   5   0      341.63      350.15      7.16 o 
  -5   5   0      575.01      554.20     12.24 o 
  -4   5   0     1112.43     1062.56     35.39 o 
  -3   5   0       99.76      130.92     11.02 o 
  -2   5   0       64.46       66.91      1.97 o 
  -1   5   0     1662.84     1729.64     31.10 o 
   0   5   0        0.34        0.14      0.27 o 
   1   5   0      283.78      299.44      6.58 o 
   2   5   0      672.86      632.19     13.35 o 
   3   5   0     2287.04     2425.86     49.68 o 
   4   5   0       13.09       15.82      1.86 o 
   5   5   0       99.76      115.15      4.48 o 
   6   5   0     2206.41     2086.62     41.30 o 
   7   5   0       31.95       32.07      1.18 o 
   8   5   0       14.26       15.59      0.89 o 
   9   5   0        0.44        0.62      0.41 o 
  -8   6   0       52.36       59.46      1.68 o 
  -7   6   0       54.77       54.73      2.19 o 
  -6   6   0      314.45      330.57      6.84 o 
  -5   6   0       40.19       39.67      1.35 o 
  -4   6   0        5.62        9.76      1.17 o 
  -3   6   0     1225.50     1290.25     36.96 o 
  -2   6   0      461.94      441.29     10.66 o 
  -1   6   0     3884.03     3907.24     79.24 o 
   0   6   0     1487.86     1637.03     34.33 o 
   2   6   0       42.62       47.12      2.31 o 
   3   6   0      581.65      567.65     13.96 o 
   4   6   0      275.88      304.30      9.84 o 
   5   6   0        1.01        3.74      2.06 o 
   6   6   0      848.21      831.83     11.66 o 
   7   6   0       62.13       65.23      1.78 o 
   8   6   0       28.81       30.63      1.39 o 
   9   6   0       43.31       51.91      2.31 o 
  -7   7   0       87.04       76.84      1.96 o 
  -6   7   0        6.39        7.82      0.73 o 
  -5   7   0        1.42        1.16      0.58 o 
  -4   7   0       35.76       27.52      1.13 o 
  -3   7   0        1.19        1.46      0.66 o 
  -2   7   0       27.58       32.27      1.95 o 
  -1   7   0      318.37      328.40     10.38 o 
   0   7   0     6687.50     6647.26    153.44 o 
   1   7   0      141.34      160.97      5.55 o 
   2   7   0       89.50       88.40      5.23 o 
   3   7   0     1646.65     1706.92     54.45 o 
   4   7   0        8.36        5.51      1.65 o 
   5   7   0      138.03      142.94      4.90 o 
   6   7   0       10.63       10.48      0.73 o 
   7   7   0      538.94      523.28      7.57 o 
   8   7   0        2.13        2.71      0.50 o 
  -7   8   0        3.93        2.39      0.46 o 
  -6   8   0        0.00        0.96      0.58 o 
  -5   8   0      136.05      135.64      3.52 o 
  -4   8   0       67.43       55.16      2.68 o 
  -3   8   0      637.22      610.90     11.95 o 
  -2   8   0       26.05       26.62      1.48 o 
  -1   8   0      153.02      159.20      4.72 o 
   0   8   0      132.56      143.84      4.29 o 
   1   8   0      480.75      479.53     10.47 o 
   2   8   0      166.14      165.22      4.14 o 
   3   8   0       60.16       50.11      3.03 o 
   4   8   0      153.87      145.01     10.88 o 
   5   8   0      104.81      114.43      2.44 o 
   6   8   0      956.48     1019.50     15.23 o 
   7   8   0       54.75       61.21      1.39 o 
   8   8   0        0.10        1.38      0.83 o 
  -6   9   0        0.30        1.93      0.58 o 
  -5   9   0       38.78       37.85      1.43 o 
  -4   9   0      142.86      122.39      2.80 o 
  -3   9   0        2.25        9.33      1.11 o 
  -2   9   0      229.66      218.43      4.88 o 
  -1   9   0     2310.99     2239.53     47.26 o 
   0   9   0      117.67      105.28      3.07 o 
   1   9   0      496.59      462.18     10.08 o 
   2   9   0        3.38        3.17      0.49 o 
   3   9   0      112.82      113.43      3.60 o 
   4   9   0      118.53       96.62      2.41 o 
   5   9   0      131.76      146.03      2.86 o 
   6   9   0       44.96       42.93      1.17 o 
   7   9   0       75.23       77.27      1.43 o 
   8   9   0       52.08       49.01      2.48 o 
  -5  10   0       64.46       64.75      1.75 o 
  -4  10   0      213.27      197.96      5.26 o 
  -3  10   0        0.44        0.90      0.68 o 
  -2  10   0      195.11      169.40      6.06 o 
  -1  10   0      687.60      695.70     13.70 o 
   0  10   0      610.42      613.44     10.75 o 
   1  10   0      404.38      385.33      7.10 o 
   2  10   0       15.25       13.35      0.76 o 
   3  10   0       31.28       39.74      1.55 o 
   4  10   0      405.35      372.93      6.24 o 
   5  10   0      430.50      425.38      6.34 o 
   6  10   0       33.10       44.04      1.35 o 
   7  10   0      141.92      137.66      3.06 o 
  -4  11   0       31.50       37.72      2.20 o 
  -3  11   0      389.66      378.04     10.06 o 
  -2  11   0       50.81       50.94      1.80 o 
  -1  11   0       17.29       17.97      1.01 o 
   0  11   0      339.36      335.16      6.23 o 
   1  11   0       60.21       66.79      2.11 o 
   2  11   0      358.31      349.36      5.95 o 
   3  11   0        0.72        1.54      0.68 o 
   4  11   0      346.68      320.80      6.08 o 
   5  11   0      134.79      129.15      2.55 o 
   6  11   0       13.94       14.87      0.75 o 
   7  11   0      242.79      246.41      8.54 o 
  -3  12   0      227.28      245.25      8.82 o 
  -2  12   0       19.20       18.77      1.05 o 
  -1  12   0      150.75      140.11      3.44 o 
   0  12   0        4.15        3.88      0.60 o 
   1  12   0       79.13       81.14      2.43 o 
   2  12   0      142.64      147.96      3.44 o 
   3  12   0        0.09        0.34      0.60 o 
   4  12   0       19.60       19.99      1.03 o 
   5  12   0        3.25        3.76      0.43 o 
   6  12   0        0.51        0.08      0.40 o 
  -2  13   0       36.13       37.17      2.20 o 
  -1  13   0      133.73      120.10      3.51 o 
   0  13   0      147.86      128.92      3.70 o 
   1  13   0       18.39       16.62      0.95 o 
   2  13   0        0.02        1.03      0.83 o 
   3  13   0        8.29        9.12      0.79 o 
   4  13   0       76.69       73.50      1.72 o 
   5  13   0        0.09        0.28      0.55 o 
   2  14   0       18.17       23.95      1.65 o 
  -4 -13   1       16.32       17.90      1.06 o 
  -3 -13   1       21.75       24.46      1.05 o 
  -2 -13   1        4.71        4.27      0.50 o 
  -1 -13   1       13.33       11.01      1.38 o 
   0 -13   1       41.65       30.29      1.56 o 
   1 -13   1      235.98      200.08      7.17 o 
  -5 -12   1      121.85      119.88      2.49 o 
  -4 -12   1       61.08       60.05      1.50 o 
  -3 -12   1        9.62        9.57      0.99 o 
  -2 -12   1       57.50       59.46      1.52 o 
  -1 -12   1        4.86        4.40      0.73 o 
   0 -12   1      109.04      112.30      2.33 o 
   1 -12   1      229.80      218.90      4.77 o 
   2 -12   1       95.50      104.11      3.99 o 
   3 -12   1        0.67        2.20      0.83 o 
  -6 -11   1      227.34      214.14      3.70 o 
  -5 -11   1      147.69      151.81      2.82 o 
  -4 -11   1        1.31        4.05      0.58 o 
  -3 -11   1      199.24      201.05      4.97 o 
  -2 -11   1       67.33       62.76      1.89 o 
  -1 -11   1      390.06      382.96      6.96 o 
   0 -11   1      118.83      131.92      3.26 o 
   1 -11   1       35.48       45.75      2.07 o 
   2 -11   1       13.47        7.78      0.99 o 
   3 -11   1       14.69       13.72      1.06 o 
   4 -11   1       57.67       64.98      3.03 o 
  -7 -10   1       18.93       13.64      0.96 o 
  -6 -10   1      470.08      470.80      7.58 o 
  -5 -10   1      199.58      191.63      3.56 o 
  -4 -10   1        6.04        7.25      0.77 o 
  -3 -10   1       34.17       37.48      1.58 o 
  -2 -10   1      159.19      171.18      3.28 o 
  -1 -10   1       17.18       17.09      0.95 o 
   0 -10   1      871.99      870.34     14.82 o 
   1 -10   1      102.35       95.58      2.74 o 
   2 -10   1        3.00        3.73      1.51 o 
   3 -10   1      244.64      197.72      4.71 o 
   4 -10   1       35.04       37.44      2.48 o 
   5 -10   1        8.70        6.79      1.10 o 
  -7  -9   1       29.79       34.08      0.97 o 
  -6  -9   1      118.33      109.29      1.90 o 
  -5  -9   1       64.30       69.76      1.52 o 
  -4  -9   1      114.42      107.93      2.36 o 
  -3  -9   1        4.92        5.50      0.62 o 
  -2  -9   1       97.02       89.41      3.42 o 
  -1  -9   1     2011.37     1942.98     34.12 o 
   0  -9   1     1167.36     1099.03     22.70 o 
   1  -9   1        2.26        2.63      0.73 o 
   2  -9   1       51.32       49.02      2.34 o 
   3  -9   1      119.98      109.55      2.61 o 
   4  -9   1       29.73       27.19      1.15 o 
   5  -9   1      177.09      167.24      4.67 o 
   6  -9   1        4.12        1.38      0.69 o 
  -8  -8   1        2.23        1.79      0.41 o 
  -7  -8   1      175.96      189.37      2.84 o 
  -6  -8   1      776.52      803.46     14.63 o 
  -5  -8   1      656.63      686.55     10.70 o 
  -4  -8   1       22.96       24.54      1.37 o 
  -3  -8   1       24.93       26.29      3.30 o 
  -2  -8   1        0.32        1.44      0.86 o 
  -1  -8   1       56.53       59.85      2.64 o 
   0  -8   1     1311.19     1311.80     38.42 o 
   1  -8   1       26.56       28.19      2.88 o 
   2  -8   1       15.37       16.07      1.21 o 
   3  -8   1      170.91      156.78      3.76 o 
   4  -8   1      387.97      368.43      7.24 o 
   5  -8   1       11.15        4.48      0.58 o 
   6  -8   1        2.21        1.19      0.48 o 
   7  -8   1       19.22       20.24      0.97 o 
  -8  -7   1      181.81      201.68      5.05 o 
  -7  -7   1      532.98      553.16      8.53 o 
  -6  -7   1     1038.52     1082.56     14.75 o 
  -5  -7   1       15.87       16.00      0.99 o 
  -4  -7   1        4.89        6.34      0.97 o 
  -3  -7   1       65.21       60.85      2.48 o 
  -2  -7   1      618.69      568.91     12.29 o 
  -1  -7   1       25.12       39.29      5.64 o 
   0  -7   1     1100.81     1153.52     27.50 o 
   2  -7   1       65.74       55.50      4.27 o 
   3  -7   1       35.94       31.27      1.46 o 
   4  -7   1       33.98       27.80      1.71 o 
   5  -7   1        0.38        1.41      0.52 o 
   6  -7   1       33.04       30.22      1.13 o 
   7  -7   1       20.26       22.99      0.95 o 
  -9  -6   1        1.37        2.04      0.48 o 
  -8  -6   1        3.56        4.27      0.55 o 
  -7  -6   1     1092.25     1097.35     16.25 o 
  -6  -6   1      427.44      432.47      6.32 o 
  -5  -6   1       26.40       28.76      1.66 o 
  -4  -6   1      327.71      355.02     16.26 o 
  -3  -6   1      384.03      475.07     20.96 o 
  -2  -6   1       26.45       39.37      3.03 o 
  -1  -6   1      229.73      246.96      6.78 o 
   0  -6   1     1401.88     1525.79     31.95 o 
   1  -6   1      834.18      747.64     15.75 o 
   2  -6   1      572.72      564.84     16.68 o 
   3  -6   1      293.26      302.30      9.45 o 
   4  -6   1     1783.94     1717.37     64.01 o 
   5  -6   1       31.07       26.91      1.11 o 
   6  -6   1        0.31        1.23      0.68 o 
   7  -6   1        9.92        6.63      0.64 o 
   8  -6   1       67.65       67.60      1.53 o 
  -9  -5   1       23.84       24.49      1.05 o 
  -8  -5   1        9.54       10.00      0.75 o 
  -7  -5   1      351.28      358.53      5.81 o 
  -6  -5   1     1300.91     1241.33     18.34 o 
  -5  -5   1     1363.15     1387.99     40.88 o 
  -4  -5   1        0.27       -0.08      0.57 o 
  -3  -5   1       85.42      103.37      3.18 o 
  -2  -5   1     2590.48     2869.85     81.73 o 
  -1  -5   1        2.73        1.82      0.57 o 
   0  -5   1       74.02       80.06      2.24 o 
   1  -5   1      148.57      148.77      3.17 o 
   2  -5   1       74.13       69.29      3.48 o 
   3  -5   1      843.92      870.32     25.00 o 
   4  -5   1      200.16      218.21      6.91 o 
   5  -5   1      105.96      101.39      2.46 o 
   6  -5   1      268.21      270.40      5.12 o 
   7  -5   1       88.89       89.83      2.28 o 
   8  -5   1        6.93        8.60      0.57 o 
  -9  -4   1       25.68       30.91      1.15 o 
  -8  -4   1      103.94      111.37      2.26 o 
  -7  -4   1       57.90       53.15      1.30 o 
  -6  -4   1       49.60       47.68      1.61 o 
  -5  -4   1        0.01        0.22      1.18 o 
  -4  -4   1       37.67       26.86      1.20 o 
  -3  -4   1      118.02      103.14      2.72 o 
  -2  -4   1     2218.66     2143.69     35.30 o 
  -1  -4   1        5.38       11.79      0.58 o 
   0  -4   1        9.99       11.85      0.94 o 
   1  -4   1       36.20       15.21      0.77 o 
   2  -4   1     4082.07     4368.28    104.38 o 
   3  -4   1      145.99      141.68      4.03 o 
   4  -4   1       74.22       91.18      3.31 o 
   5  -4   1      288.98      286.18      8.57 o 
   6  -4   1      511.96      500.34      9.82 o 
   7  -4   1        8.11        9.58      0.92 o 
   8  -4   1       15.73       19.18      1.08 o 
  -9  -3   1        4.52        4.55      0.50 o 
  -8  -3   1       35.02       35.91      1.17 o 
  -7  -3   1     1834.77     1793.01     26.05 o 
  -6  -3   1      380.07      350.19      7.52 o 
  -5  -3   1      188.28      174.34      6.80 o 
  -4  -3   1        0.28        4.75      1.36 o 
  -3  -3   1      423.69      385.42      7.54 o 
  -2  -3   1       17.65       24.33      0.83 o 
  -1  -3   1      200.83      203.35      3.58 o 
   0  -3   1    20525.24    21126.60    438.37 o 
   1  -3   1      556.97      592.93     12.67 o 
   2  -3   1       20.81        8.69      0.87 o 
   3  -3   1      585.14      715.85     13.58 o 
   4  -3   1     2100.38     1992.26     94.03 o 
   5  -3   1       26.72       37.85      1.53 o 
   6  -3   1      209.15      208.78      5.35 o 
   7  -3   1      171.27      168.55      3.02 o 
   8  -3   1      120.74      123.98      2.31 o 
   9  -3   1       50.87       60.17      1.41 o 
  -9  -2   1       85.22       77.91      1.86 o 
  -8  -2   1      255.41      268.45      5.09 o 
  -7  -2   1        0.78        4.36      1.57 o 
  -6  -2   1      107.88      107.02      3.55 o 
  -5  -2   1      195.84      194.23      4.18 o 
  -4  -2   1      474.87      481.81     10.41 o 
  -3  -2   1       54.53       54.19      1.68 o 
  -2  -2   1      130.44      130.62      2.99 o 
  -1  -2   1     2220.97     2192.83     39.49 o 
   0  -2   1     2168.19     1932.77     55.81 o 
   1  -2   1     2286.03     2214.13     44.62 o 
   2  -2   1     1575.97     1626.52     32.78 o 
   3  -2   1     3300.91     3262.21    110.61 o 
   4  -2   1      595.37      609.69     15.94 o 
   5  -2   1      239.58      219.70      5.81 o 
   6  -2   1      757.21      710.54     19.66 o 
   7  -2   1      100.41      105.21      2.15 o 
   8  -2   1        0.48        0.80      0.66 o 
   9  -2   1       54.56       49.99      1.53 o 
  -9  -1   1       54.86       46.35      1.15 o 
  -8  -1   1       64.70       68.37      1.65 o 
  -7  -1   1      223.73      218.12      3.81 o 
  -6  -1   1     1267.65     1152.77     36.02 o 
  -5  -1   1      220.84      244.42      5.04 o 
  -4  -1   1        0.37        0.31      0.36 o 
  -3  -1   1      296.77      271.46      5.43 o 
  -2  -1   1      213.08      175.74      3.50 o 
  -1  -1   1     6920.88     6944.91    175.91 o 
   0  -1   1       26.06       23.34      0.64 o 
   1  -1   1      962.20      961.04     28.05 o 
   2  -1   1       35.12       41.73      1.15 o 
   3  -1   1     1719.26     1714.70     41.35 o 
   4  -1   1       22.23       28.85      1.12 o 
   5  -1   1        5.49        2.89      0.78 o 
   6  -1   1       18.03       14.48      1.38 o 
   7  -1   1      122.58      120.18      2.22 o 
   8  -1   1       59.69       56.49      1.39 o 
   9  -1   1      114.57      109.06      1.99 o 
  -9   0   1        7.05        4.93      0.44 o 
  -8   0   1       25.74       24.73      1.16 o 
  -7   0   1      224.94      224.17      3.91 o 
  -6   0   1      642.23      616.52     19.87 o 
  -5   0   1      107.41      143.46      3.60 o 
  -4   0   1     1223.76     1146.03     20.66 o 
  -3   0   1      637.03      585.82      9.52 o 
  -2   0   1     6116.31     5889.59    278.58 o 
   0   0   1      187.12      200.77      8.58 o 
   1   0   1       49.69       40.91      1.13 o 
   2   0   1     1615.60     1556.52     29.34 o 
   3   0   1      584.67      511.18      8.33 o 
   4   0   1      181.77      218.23      4.52 o 
   5   0   1      103.13      132.46      7.71 o 
   6   0   1      108.81      108.34      4.41 o 
   7   0   1       21.97       21.18      0.87 o 
   8   0   1       14.97       14.87      0.71 o 
   9   0   1      111.42       99.75      1.90 o 
  -9   1   1        0.29        2.04      0.49 o 
  -8   1   1       25.01       24.66      0.91 o 
  -7   1   1      336.14      324.10      5.34 o 
  -6   1   1       20.23       17.23      1.58 o 
  -5   1   1       19.46       22.21      1.07 o 
  -4   1   1        3.27        5.39      0.49 o 
  -3   1   1        0.00        1.56      0.44 o 
  -2   1   1     2183.50     2020.75     47.46 o 
  -1   1   1     6799.20     6777.44    197.06 o 
   0   1   1      291.90      293.95     12.76 o 
   1   1   1     1657.45     1675.23     63.13 o 
   2   1   1     2516.43     2617.12     49.06 o 
   3   1   1      382.87      380.67      9.90 o 
   4   1   1    14328.54    15103.05    328.96 o 
   5   1   1       44.68       36.50      1.33 o 
   6   1   1       82.56       77.45      3.16 o 
   7   1   1       61.18       55.08      1.38 o 
   8   1   1      245.75      246.59      4.18 o 
   9   1   1       24.39       30.78      0.92 o 
  -9   2   1        0.03       -0.09      0.32 o 
  -8   2   1        0.85        0.35      0.44 o 
  -7   2   1      153.44      156.08      3.20 o 
  -6   2   1      407.66      391.10      9.85 o 
  -5   2   1       61.30       62.93      5.74 o 
  -4   2   1      365.80      359.49      9.50 o 
  -3   2   1       25.92       24.23      0.99 o 
  -2   2   1     1691.28     1560.12     32.54 o 
  -1   2   1     5172.69     4954.81    150.37 o 
   0   2   1        0.53       -1.10      1.10 o 
   1   2   1     7696.03     8014.91    186.37 o 
   2   2   1      987.80     1011.64     25.72 o 
   3   2   1       76.82       50.63      1.23 o 
   4   2   1      562.76      549.48     10.27 o 
   5   2   1      339.06      331.06      6.01 o 
   6   2   1        0.01        1.37      0.68 o 
   7   2   1       73.88       67.40      1.51 o 
   8   2   1       83.81       77.48      1.74 o 
   9   2   1        7.12        6.98      0.53 o 
  10   2   1       40.03       65.53      2.48 o 
  -9   3   1       22.08       14.18      0.78 o 
  -8   3   1       21.79       21.97      1.11 o 
  -7   3   1      242.97      248.15      5.35 o 
  -6   3   1      187.45      189.64      4.67 o 
  -5   3   1      190.02      198.72     10.22 o 
  -4   3   1      169.81      159.61      3.38 o 
  -3   3   1        0.01       -0.41      0.41 o 
  -2   3   1      983.44      951.86     19.51 o 
  -1   3   1      168.30      160.06      3.22 o 
   0   3   1      197.67      215.46     10.47 o 
   1   3   1     2750.26     2559.93     46.68 o 
   2   3   1      336.29      273.74      5.70 o 
   3   3   1     4138.76     4124.70     70.53 o 
   4   3   1       14.37        9.80      0.65 o 
   5   3   1        1.36        1.09      0.41 o 
   6   3   1       33.61       37.54      1.80 o 
   7   3   1       61.56       57.55      1.39 o 
   8   3   1        8.94        8.06      1.04 o 
   9   3   1      221.21      232.94      3.91 o 
  10   3   1        0.17        1.02      0.40 o 
  -9   4   1       59.37       65.26      2.48 o 
  -8   4   1        0.97        1.19      0.48 o 
  -7   4   1     1142.83     1160.56     22.07 o 
  -6   4   1     1271.14     1252.00     34.52 o 
  -5   4   1        2.00        1.47      0.82 o 
  -4   4   1       18.15       16.10      0.84 o 
  -3   4   1     1034.30     1041.85     19.72 o 
  -2   4   1       30.54       24.18      1.81 o 
  -1   4   1     2717.56     2849.80     51.98 o 
   0   4   1    25994.68    26402.88    488.49 o 
   1   4   1     4016.68     4148.80     75.57 o 
   2   4   1     5656.62     5723.66    116.15 o 
   3   4   1      108.87       85.41      2.04 o 
   4   4   1     1099.42     1130.12     21.27 o 
   5   4   1        1.36        0.13      0.44 o 
   6   4   1       37.13       37.22      1.77 o 
   7   4   1        4.72        5.09      0.52 o 
   8   4   1       25.81       26.53      1.03 o 
   9   4   1        1.60        0.94      0.37 o 
  -8   5   1       40.25       39.65      1.27 o 
  -7   5   1      555.05      563.99     11.09 o 
  -6   5   1       23.61       25.21      1.59 o 
  -5   5   1      513.49      498.29     11.13 o 
  -4   5   1       14.05       10.42      0.89 o 
  -3   5   1      682.62      719.68     13.32 o 
  -2   5   1      656.15      732.63     13.92 o 
  -1   5   1      421.29      403.30      7.84 o 
   0   5   1     1238.92     1193.02     22.48 o 
   1   5   1     4980.55     5290.53     96.21 o 
   2   5   1     2395.71     2358.14     48.27 o 
   3   5   1      724.25      821.94     20.18 o 
   4   5   1      311.34      309.05      6.91 o 
   5   5   1       98.73      105.02      5.82 o 
   6   5   1      514.25      488.52      9.32 o 
   7   5   1        4.05        4.22      0.55 o 
   8   5   1      220.69      215.33      4.23 o 
   9   5   1       84.56       92.16      2.40 o 
  -8   6   1        6.09        5.13      0.58 o 
  -7   6   1       63.45       62.51      1.85 o 
  -6   6   1       11.83       11.50      0.89 o 
  -5   6   1        9.63       11.43      0.91 o 
  -4   6   1        0.65        1.79      0.57 o 
  -3   6   1        6.84       17.95      2.75 o 
  -2   6   1        7.34        5.11      0.68 o 
  -1   6   1       73.72       93.13      2.55 o 
   0   6   1     3150.79     3067.07     63.46 o 
   1   6   1      610.30      506.65     12.91 o 
   2   6   1     2687.73     2874.49     68.39 o 
   3   6   1     3393.82     3553.38     84.96 o 
   4   6   1      429.46      463.16     15.03 o 
   5   6   1       60.47       58.32      3.03 o 
   6   6   1      745.52      700.13     14.14 o 
   7   6   1     1644.59     1593.83     21.60 o 
   8   6   1      193.55      188.79      3.78 o 
   9   6   1       28.85       25.18      0.95 o 
  -7   7   1       44.26       43.88      1.43 o 
  -6   7   1       37.52       35.94      1.75 o 
  -5   7   1      107.21       99.84      2.84 o 
  -4   7   1      379.82      391.08      8.36 o 
  -3   7   1      357.64      335.91     10.62 o 
  -2   7   1      664.17      699.47     16.67 o 
  -1   7   1      643.49      700.10     20.39 o 
   0   7   1     4744.96     4618.02    111.08 o 
   1   7   1       85.62      105.06      5.61 o 
   2   7   1       24.44       27.43      2.20 o 
   3   7   1       60.08       47.64      3.30 o 
   4   7   1     1395.17     1485.00     43.63 o 
   5   7   1      154.63      152.56      4.22 o 
   6   7   1      157.09      150.20      4.77 o 
   7   7   1      655.22      627.39      8.90 o 
   8   7   1        6.07        5.98      0.53 o 
   9   7   1       48.97       49.65      1.48 o 
  -7   8   1      184.08      179.09      4.68 o 
  -6   8   1       11.57       13.79      1.06 o 
  -5   8   1      143.82      111.83      5.00 o 
  -4   8   1       13.36       16.14      1.03 o 
  -3   8   1       16.43       23.21      3.72 o 
  -2   8   1        2.34        3.06      0.86 o 
  -1   8   1        8.84       10.17      0.89 o 
   0   8   1        0.42        2.70      1.74 o 
   1   8   1       76.56       80.46      2.32 o 
   2   8   1      347.66      319.29      7.21 o 
   3   8   1       58.47       66.63      3.58 o 
   4   8   1      266.96      268.27      7.81 o 
   5   8   1       34.11       37.58      1.57 o 
   6   8   1        8.62        7.50      0.78 o 
   7   8   1      831.52      829.53     12.64 o 
   8   8   1        6.76        5.71      0.58 o 
  -6   9   1       30.26       34.75      1.56 o 
  -5   9   1      103.17       91.35      4.13 o 
  -4   9   1        0.73        0.46      0.64 o 
  -3   9   1     1086.83      963.05     16.51 o 
  -2   9   1       47.45       51.26      1.79 o 
  -1   9   1      829.50      817.85     30.79 o 
   0   9   1     1828.09     1713.07     34.75 o 
   1   9   1       16.63       17.00      1.37 o 
   2   9   1       42.03       43.77      2.01 o 
   3   9   1      131.09      126.30      3.99 o 
   4   9   1      146.17      163.06      3.44 o 
   5   9   1       82.84       79.68      2.13 o 
   6   9   1        7.64        7.50      0.78 o 
   7   9   1       31.86       33.55      1.30 o 
   8   9   1       17.00       17.09      0.73 o 
  -5  10   1       74.09       68.29      3.30 o 
  -4  10   1      365.29      343.45     10.27 o 
  -3  10   1        0.23        0.64      0.64 o 
  -2  10   1        1.05        0.77      0.60 o 
  -1  10   1     1670.12     1631.45     26.97 o 
   0  10   1       11.56       14.12      1.35 o 
   1  10   1      950.37      947.31     16.07 o 
   2  10   1        0.66        0.68      0.67 o 
   3  10   1      423.04      376.33      7.00 o 
   4  10   1      144.54      145.64      3.20 o 
   5  10   1        3.22        5.71      0.87 o 
   6  10   1       15.83       21.95      1.30 o 
   7  10   1      284.71      298.01      5.60 o 
   8  10   1      212.25      224.05      7.72 o 
  -4  11   1        2.03        2.71      0.83 o 
  -3  11   1        2.01        1.54      0.74 o 
  -2  11   1        2.77        4.31      1.00 o 
  -1  11   1      397.16      374.89      6.85 o 
   0  11   1      281.37      296.60      5.68 o 
   1  11   1       94.02       92.37      2.32 o 
   2  11   1       29.69       27.04      1.53 o 
   3  11   1       48.88       46.51      1.63 o 
   4  11   1        5.10        6.62      0.83 o 
   5  11   1      311.52      304.43      4.67 o 
   6  11   1      149.08      149.40      2.83 o 
   7  11   1      322.22      353.68      7.12 o 
  -4  12   1       41.55       40.20      2.20 o 
  -3  12   1        8.21        9.42      0.86 o 
  -2  12   1       38.74       40.19      1.53 o 
  -1  12   1      198.82      199.07      3.85 o 
   0  12   1      105.33       96.43      2.29 o 
   1  12   1      226.44      220.51      5.14 o 
   2  12   1       36.20       36.36      3.58 o 
   3  12   1      187.97      191.88      4.05 o 
   4  12   1        6.54        7.13      0.68 o 
   5  12   1       12.68       14.29      0.97 o 
   6  12   1      230.16      224.27      5.77 o 
  -2  13   1       90.31      105.38      4.68 o 
  -1  13   1      406.94      411.98      9.94 o 
   0  13   1        2.89        1.21      0.57 o 
   1  13   1        0.01        0.65      0.52 o 
   2  13   1       42.78       42.72      1.59 o 
   3  13   1      170.39      173.45      6.06 o 
   4  13   1       14.45       12.73      0.87 o 
   5  13   1        1.12        0.83      0.39 o 
   1  14   1       85.15       77.96      2.53 o 
   2  14   1       65.47       69.42      2.23 o 
   3  14   1      131.29      127.98      3.51 o 
  -3 -13   2       91.10       83.18      3.58 o 
  -2 -13   2       93.33      100.80      4.41 o 
  -1 -13   2        0.02        0.28      0.83 o 
   0 -13   2       99.05       89.51      3.86 o 
   1 -13   2       24.56       36.07      2.20 o 
  -5 -12   2        0.54        1.85      0.66 o 
  -4 -12   2        3.95        2.96      0.44 o 
  -3 -12   2      210.00      221.01      4.33 o 
  -2 -12   2        3.50        3.54      0.56 o 
  -1 -12   2        0.07        0.93      0.87 o 
   0 -12   2        6.65        7.43      0.97 o 
   1 -12   2      104.35       95.50      2.92 o 
   2 -12   2       12.81       18.57      1.65 o 
   3 -12   2        6.09       12.66      1.10 o 
  -6 -11   2      162.49      177.67      4.10 o 
  -5 -11   2       66.67       72.80      1.49 o 
  -4 -11   2       24.82       20.73      1.03 o 
  -3 -11   2       16.57       17.49      1.06 o 
  -2 -11   2      148.91      170.00      3.67 o 
  -1 -11   2      452.23      458.88      7.38 o 
   0 -11   2      291.03      289.72      5.37 o 
   1 -11   2        1.80        1.84      0.89 o 
   2 -11   2       11.16       12.94      1.00 o 
   3 -11   2        3.22        4.38      1.10 o 
   4 -11   2       15.38       12.12      0.78 o 
  -6 -10   2        0.01        0.55      0.43 o 
  -5 -10   2      157.52      172.03      2.91 o 
  -4 -10   2      116.39      109.80      2.46 o 
  -3 -10   2      753.24      731.43     13.04 o 
  -2 -10   2      784.79      793.33     12.36 o 
  -1 -10   2       94.28       92.56      2.14 o 
   0 -10   2      500.54      507.82      9.02 o 
   1 -10   2      126.03      125.86      6.17 o 
   2 -10   2       14.94       16.56      1.36 o 
   3 -10   2      115.31       97.96      2.71 o 
   4 -10   2       12.82       15.93      1.24 o 
   5 -10   2       60.90       59.07      1.95 o 
  -7  -9   2      371.24      390.34      6.68 o 
  -6  -9   2       54.82       50.15      1.08 o 
  -5  -9   2       14.59       13.44      0.69 o 
  -4  -9   2      128.15      132.11      3.12 o 
  -3  -9   2      379.45      379.74      6.42 o 
  -2  -9   2       59.08       62.42      1.69 o 
  -1  -9   2      414.51      420.38      6.98 o 
   0  -9   2     1107.94     1077.41     18.28 o 
   1  -9   2       96.63       96.27      3.66 o 
   2  -9   2       11.80       14.40      3.30 o 
   3  -9   2        9.87        6.40      0.72 o 
   4  -9   2        0.39        0.70      0.52 o 
   5  -9   2      170.48      147.27      4.09 o 
   6  -9   2       17.52       19.40      1.07 o 
  -8  -8   2        0.80        1.05      0.46 o 
  -7  -8   2        4.32        3.87      0.40 o 
  -6  -8   2     1063.32     1103.82     15.26 o 
  -5  -8   2       26.07       25.61      1.02 o 
  -4  -8   2        0.85        0.45      0.58 o 
  -3  -8   2      109.99      122.31      5.06 o 
  -2  -8   2        2.82        2.60      0.81 o 
  -1  -8   2      498.02      490.84     13.77 o 
   0  -8   2       31.97       29.32      1.40 o 
   1  -8   2       20.01       16.72      1.12 o 
   2  -8   2        0.70        2.85      0.68 o 
   3  -8   2       37.87       24.36      1.27 o 
   4  -8   2       91.03       88.17      2.17 o 
   5  -8   2        7.11        4.02      0.55 o 
   6  -8   2        6.01        6.66      0.64 o 
   7  -8   2       24.42       23.95      1.10 o 
  -8  -7   2       71.85       69.80      1.79 o 
  -7  -7   2      239.57      262.00      4.07 o 
  -6  -7   2        7.64       10.96      0.65 o 
  -5  -7   2      298.63      301.53      4.69 o 
  -4  -7   2        0.60        2.66      0.86 o 
  -3  -7   2        7.20        6.71      1.24 o 
  -2  -7   2      637.34      632.17     14.55 o 
  -1  -7   2      105.74      109.44      4.27 o 
   0  -7   2      160.21      150.07      5.66 o 
   1  -7   2        1.53        4.20      0.79 o 
   2  -7   2      277.29      278.21      7.37 o 
   3  -7   2      562.91      495.67     11.99 o 
   4  -7   2       27.53       51.33      2.82 o 
   5  -7   2      248.13      240.48      4.68 o 
   6  -7   2       10.71       12.29      0.72 o 
   7  -7   2        3.38        4.59      0.48 o 
  -9  -6   2        1.68        1.10      0.55 o 
  -8  -6   2      109.77      127.43      2.68 o 
  -7  -6   2        0.95       -0.28      0.51 o 
  -6  -6   2      960.37     1006.50     13.84 o 
  -5  -6   2        3.08        4.13      1.10 o 
  -4  -6   2      167.78      162.52      6.89 o 
  -3  -6   2       18.02       14.92      1.06 o 
  -2  -6   2      189.81      199.47      9.64 o 
  -1  -6   2      172.70      161.58      4.77 o 
   0  -6   2      711.13      708.14     13.47 o 
   1  -6   2      451.03      442.97      9.37 o 
   2  -6   2      784.29      795.48     18.64 o 
   3  -6   2        4.28        3.03      1.10 o 
   4  -6   2      388.20      383.95     10.32 o 
   5  -6   2      418.48      417.85      7.55 o 
   6  -6   2       64.02       66.18      1.79 o 
   7  -6   2       49.18       55.52      1.59 o 
   8  -6   2       11.18       14.96      1.93 o 
  -9  -5   2       11.64        9.40      0.77 o 
  -8  -5   2      372.14      400.86      7.06 o 
  -7  -5   2      258.59      279.11      4.73 o 
  -6  -5   2      276.92      267.33      4.16 o 
  -5  -5   2      111.43       97.80      3.70 o 
  -4  -5   2       25.84       29.61      1.95 o 
  -3  -5   2      519.31      548.28     16.27 o 
  -2  -5   2      228.85      232.43      7.50 o 
  -1  -5   2       48.30       61.47      2.17 o 
   0  -5   2       52.24       62.26      1.85 o 
   1  -5   2     1853.80     1993.43     40.61 o 
   2  -5   2       38.86       35.90      2.27 o 
   3  -5   2       28.33       34.48      2.62 o 
   4  -5   2       30.54       31.34      1.72 o 
   5  -5   2       33.91       40.97      1.55 o 
   6  -5   2      267.60      291.94      5.46 o 
   7  -5   2       47.50       49.23      1.48 o 
   8  -5   2       41.45       41.19      1.16 o 
  -9  -4   2      122.05      134.38      3.06 o 
  -8  -4   2       28.38       24.44      1.69 o 
  -7  -4   2      150.72      154.26      3.89 o 
  -6  -4   2     2628.62     2567.06     37.12 o 
  -5  -4   2      591.00      552.36     24.00 o 
  -4  -4   2      194.77      198.92      8.18 o 
  -3  -4   2        1.03        1.01      0.48 o 
  -2  -4   2     2106.37     2106.60     42.08 o 
  -1  -4   2      216.50      230.81      6.25 o 
   0  -4   2      153.51      150.98      3.62 o 
   1  -4   2      339.27      293.88      6.45 o 
   2  -4   2     3479.03     3737.28     75.49 o 
   3  -4   2     1609.55     1616.39     49.38 o 
   4  -4   2      403.28      423.84     12.18 o 
   5  -4   2      478.46      474.33     19.03 o 
   6  -4   2       43.46       57.18      1.36 o 
   7  -4   2       45.02       46.01      1.19 o 
   8  -4   2      109.10      113.30      3.66 o 
  -9  -3   2        7.65        8.33      1.12 o 
  -8  -3   2       36.18       35.85      1.15 o 
  -7  -3   2       74.42       72.04      1.64 o 
  -6  -3   2      481.01      478.50     10.28 o 
  -5  -3   2       24.96       26.80      1.53 o 
  -4  -3   2      247.61      229.69      6.04 o 
  -3  -3   2     1196.65     1058.66     21.78 o 
  -2  -3   2       82.33       92.02      2.04 o 
  -1  -3   2      395.98      390.58      6.69 o 
   0  -3   2     3887.64     3712.75     76.43 o 
   1  -3   2      556.67      539.07     11.19 o 
   2  -3   2     4390.36     4414.23     88.99 o 
   3  -3   2      269.03      287.06      9.20 o 
   4  -3   2     1197.70     1132.46     26.38 o 
   5  -3   2      114.17      131.64      6.33 o 
   6  -3   2     1933.33     1824.47     41.55 o 
   7  -3   2       11.62       12.41      0.69 o 
   8  -3   2      232.38      229.42      3.78 o 
   9  -3   2       80.72       89.79      4.82 o 
  -9  -2   2        2.22        3.22      0.68 o 
  -8  -2   2        0.02        0.76      0.55 o 
  -7  -2   2     1345.65     1302.73     17.49 o 
  -6  -2   2       51.38       52.92      3.14 o 
  -5  -2   2      412.78      405.31      9.06 o 
  -4  -2   2      160.91      163.21      4.05 o 
  -3  -2   2      250.13      280.92      9.11 o 
  -2  -2   2      756.01      697.29     12.89 o 
  -1  -2   2       44.03       42.98      0.95 o 
   0  -2   2     1393.40     1389.03     28.35 o 
   1  -2   2     1538.33     1510.18     41.24 o 
   2  -2   2        6.30        3.43      0.29 o 
   3  -2   2        8.27        1.10      0.78 o 
   4  -2   2     2125.22     2145.25     50.11 o 
   5  -2   2        0.09        2.06      0.70 o 
   6  -2   2      832.52      805.93     22.17 o 
   7  -2   2      916.37      926.76     13.83 o 
   8  -2   2       40.39       47.65      1.19 o 
   9  -2   2        0.48        0.26      0.22 o 
  -9  -1   2      202.80      194.70      3.65 o 
  -8  -1   2      308.92      303.81      5.09 o 
  -7  -1   2       33.04       31.94      1.17 o 
  -6  -1   2     3696.66     3474.87     84.81 o 
  -5  -1   2        1.04        2.08      0.50 o 
  -4  -1   2      184.77      192.09      4.51 o 
  -3  -1   2      835.07      786.53     18.33 o 
  -2  -1   2      230.83      188.70      7.40 o 
  -1  -1   2     3184.34     2953.31     68.04 o 
   0  -1   2     9469.71     9001.16    249.22 o 
   1  -1   2     2762.29     2559.67     53.34 o 
   2  -1   2      499.46      486.03     10.59 o 
   3  -1   2       11.98       24.24      1.13 o 
   4  -1   2     2746.30     2932.52     74.27 o 
   5  -1   2      136.17      159.04      6.33 o 
   6  -1   2       77.05       82.59      4.18 o 
   7  -1   2        3.82        5.24      0.50 o 
   8  -1   2        6.12        4.57      0.48 o 
   9  -1   2        6.13        6.28      0.43 o 
  -9   0   2        5.78        7.02      0.72 o 
  -8   0   2       58.41       54.80      1.65 o 
  -7   0   2      218.78      213.03      3.76 o 
  -6   0   2      138.63      146.43      4.25 o 
  -5   0   2     1169.57     1302.91     33.60 o 
  -4   0   2       82.66      121.43      6.36 o 
  -3   0   2      204.98      183.88      4.72 o 
  -2   0   2      957.33      822.77     23.40 o 
  -1   0   2     1570.46     1502.37     41.97 o 
   0   0   2      764.34      704.57     29.12 o 
   1   0   2     3758.57     3614.30    146.48 o 
   2   0   2     1669.59     1637.34     39.41 o 
   3   0   2     1038.09     1081.67     18.46 o 
   4   0   2     2672.73     2796.64     70.68 o 
   5   0   2       43.27       39.13      1.70 o 
   6   0   2       32.82       32.92      2.34 o 
   7   0   2       40.39       41.97      1.12 o 
   8   0   2       40.41       36.64      1.06 o 
   9   0   2        4.98        6.27      0.46 o 
  -9   1   2       87.90       86.38      2.12 o 
  -8   1   2        0.45        0.55      0.57 o 
  -7   1   2     2205.58     2175.57     31.78 o 
  -6   1   2       21.08       21.47      1.12 o 
  -5   1   2      966.18      947.65     19.96 o 
  -4   1   2      421.65      440.27      8.74 o 
  -3   1   2       69.78       65.50      1.85 o 
  -2   1   2      256.41      243.80      4.79 o 
  -1   1   2     8965.42     9085.10    211.97 o 
   0   1   2     5678.49     5107.44    122.22 o 
   1   1   2      876.59      811.97     35.12 o 
   2   1   2     2326.69     2243.26     41.95 o 
   3   1   2       39.41       42.22      1.76 o 
   4   1   2     3995.74     4319.76     81.20 o 
   5   1   2       79.43       96.30      4.27 o 
   6   1   2      287.02      263.46     14.33 o 
   7   1   2        0.43        1.34      0.42 o 
   8   1   2       75.86       75.95      1.69 o 
   9   1   2       58.87       63.92      1.41 o 
  10   1   2        0.21        0.55      0.46 o 
  -9   2   2        4.56        3.63      1.51 o 
  -8   2   2       70.99       76.87      2.17 o 
  -7   2   2       29.70       30.86      1.24 o 
  -6   2   2     1830.67     1744.51     48.91 o 
  -5   2   2       56.80       55.56      1.87 o 
  -4   2   2      255.95      236.05      4.99 o 
  -3   2   2      414.45      380.21      8.15 o 
  -2   2   2      150.05      130.67      3.04 o 
  -1   2   2     2547.94     2500.36     73.32 o 
   0   2   2     1498.18     1431.75     29.66 o 
   1   2   2      923.37      861.48     37.30 o 
   2   2   2      108.12      118.17      4.57 o 
   3   2   2       73.44       68.19      1.63 o 
   4   2   2     6606.34     6714.48    178.61 o 
   5   2   2      236.76      234.66      7.12 o 
   6   2   2        9.49        7.81      2.89 o 
   7   2   2       28.63       24.57      0.89 o 
   8   2   2        0.57        0.61      0.41 o 
   9   2   2       59.98       57.50      1.31 o 
  10   2   2        0.24        0.31      0.40 o 
  -9   3   2      114.38      121.47      4.41 o 
  -8   3   2      204.17      197.13      5.26 o 
  -7   3   2      559.85      570.59     11.25 o 
  -6   3   2      611.79      578.98     15.84 o 
  -5   3   2        8.18        9.85      0.85 o 
  -4   3   2      137.44      114.44      3.13 o 
  -3   3   2      109.48      111.67      2.80 o 
  -2   3   2      399.78      365.98      7.78 o 
  -1   3   2      141.01      149.05      3.02 o 
   0   3   2     4111.18     4036.78     84.61 o 
   1   3   2     3531.26     3231.88    152.93 o 
   2   3   2     3378.26     3364.67     79.88 o 
   3   3   2     2611.91     2586.35     44.09 o 
   4   3   2       89.52       91.65      2.50 o 
   5   3   2        7.14       16.34      0.80 o 
   6   3   2      235.15      234.07      6.64 o 
   7   3   2        1.21        3.47      0.47 o 
   8   3   2        7.74        9.95      0.66 o 
   9   3   2       49.31       44.68      1.19 o 
  10   3   2        8.84       17.25      1.38 o 
  -8   4   2       28.46       28.09      1.11 o 
  -7   4   2     1124.19     1164.59     22.18 o 
  -6   4   2      901.10      894.96     15.96 o 
  -5   4   2      475.08      477.09     20.41 o 
  -4   4   2      108.64      100.24      2.76 o 
  -3   4   2      648.27      698.04     14.67 o 
  -2   4   2       65.12       70.60      1.79 o 
  -1   4   2      872.36      834.11     22.59 o 
   0   4   2    14649.51    15232.08    282.33 o 
   1   4   2       88.23       85.06      1.97 o 
   2   4   2     3825.43     3504.24     81.08 o 
   3   4   2      537.81      474.65      8.51 o 
   4   4   2     3247.59     3540.72     60.76 o 
   5   4   2      135.51      149.99      3.42 o 
   6   4   2        7.47        9.10      1.59 o 
   7   4   2       19.56       22.42      0.82 o 
   8   4   2       38.35       38.84      1.19 o 
   9   4   2      108.89      101.47      1.98 o 
  10   4   2        0.42        1.38      0.65 o 
  -8   5   2       33.91       33.87      1.93 o 
  -7   5   2      162.91      153.99      4.15 o 
  -6   5   2      137.95      130.32      3.23 o 
  -5   5   2       27.20       25.98      1.32 o 
  -4   5   2      234.30      207.99      5.62 o 
  -3   5   2       18.78       15.95      0.87 o 
  -2   5   2     3346.01     3602.40     65.82 o 
  -1   5   2      294.09      322.85      6.40 o 
   0   5   2      164.75      132.04      3.65 o 
   1   5   2      104.68       74.10      1.74 o 
   2   5   2       66.64       65.98      1.82 o 
   3   5   2      114.86       86.87      2.69 o 
   4   5   2       10.69       19.31      1.03 o 
   5   5   2      228.83      206.67      5.90 o 
   6   5   2     1056.20     1000.16     25.20 o 
   7   5   2      150.99      150.96      2.61 o 
   8   5   2        4.86        4.60      0.68 o 
   9   5   2       13.85       13.77      0.72 o 
  -8   6   2        5.23        5.99      0.66 o 
  -7   6   2       10.87       15.16      1.51 o 
  -6   6   2     1358.89     1324.63     25.06 o 
  -5   6   2       33.50       28.70      1.45 o 
  -4   6   2       22.86       27.54      1.43 o 
  -3   6   2      877.05      849.53     18.30 o 
  -2   6   2       13.80       11.09      0.76 o 
  -1   6   2      773.99      810.34     15.32 o 
   0   6   2     2815.86     2897.64     79.26 o 
   1   6   2       52.03       53.49      1.90 o 
   2   6   2      172.75      181.72      4.61 o 
   3   6   2      196.17      212.72      6.11 o 
   4   6   2      191.08      168.35      4.87 o 
   5   6   2      164.37      184.72      6.43 o 
   6   6   2       98.93      101.46      2.87 o 
   7   6   2     1162.89     1113.08     15.27 o 
   8   6   2       21.49       23.58      0.93 o 
   9   6   2        9.61       10.20      0.61 o 
  -7   7   2        7.34        8.60      1.51 o 
  -6   7   2       72.06       74.00      2.23 o 
  -5   7   2       35.27       37.36      1.59 o 
  -4   7   2        5.28        7.26      1.13 o 
  -3   7   2        3.43        2.60      0.68 o 
  -2   7   2      107.47       98.29      3.12 o 
  -1   7   2       34.18       41.50      1.64 o 
   0   7   2     3029.20     2923.07     83.37 o 
   1   7   2      700.04      721.25     22.78 o 
   2   7   2       20.82       22.04      1.56 o 
   3   7   2      715.08      705.00     25.82 o 
   4   7   2       83.28      111.21      4.38 o 
   5   7   2       16.80       16.80      1.56 o 
   6   7   2      939.74      891.47     13.22 o 
   7   7   2      946.69      940.21     15.52 o 
   8   7   2       27.23       27.67      1.09 o 
   9   7   2        0.01        0.93      0.87 o 
  -7   8   2      426.41      415.12     14.07 o 
  -6   8   2        5.31        5.82      0.68 o 
  -5   8   2        0.72        0.55      0.65 o 
  -4   8   2      527.82      448.89      7.89 o 
  -3   8   2      224.05      213.89      6.28 o 
  -2   8   2      222.11      230.01      9.23 o 
  -1   8   2      491.94      483.67     11.99 o 
   0   8   2      379.20      379.91     17.35 o 
   1   8   2      643.30      605.73     13.88 o 
   2   8   2      519.45      514.28     14.32 o 
   3   8   2       30.30       33.86      2.75 o 
   4   8   2      300.59      324.06     10.72 o 
   5   8   2        0.12        0.00      1.10 o 
   6   8   2      178.79      187.50      3.92 o 
   7   8   2       34.09       37.20      1.41 o 
   8   8   2        3.68        4.18      0.68 o 
   9   8   2        2.39        1.79      0.58 o 
  -6   9   2      158.29      145.75      3.99 o 
  -5   9   2        1.74        4.16      1.38 o 
  -4   9   2      110.02       98.18      3.31 o 
  -3   9   2        5.45        3.39      0.61 o 
  -2   9   2       15.17       16.09      1.45 o 
  -1   9   2      252.84      255.38      7.68 o 
   0   9   2      650.68      629.91     17.35 o 
   1   9   2      268.09      271.73     13.77 o 
   2   9   2        3.40        3.96      0.60 o 
   3   9   2       23.04       27.08      1.65 o 
   4   9   2      593.77      558.74     13.92 o 
   5   9   2        0.14        0.73      0.64 o 
   6   9   2        0.80        1.72      0.58 o 
   7   9   2      120.07      112.41      3.00 o 
   8   9   2      225.25      248.52      8.57 o 
  -5  10   2       54.62       55.34      3.03 o 
  -4  10   2       84.47       77.53      2.73 o 
  -3  10   2        0.01        1.69      0.68 o 
  -2  10   2        0.32        1.79      0.55 o 
  -1  10   2      367.57      362.47      6.01 o 
   0  10   2      242.43      238.83      4.75 o 
   1  10   2     5079.76     5034.41     85.04 o 
   2  10   2      195.91      194.51      5.44 o 
   3  10   2      498.85      492.19      8.75 o 
   4  10   2       10.68        9.10      0.84 o 
   5  10   2        8.04        5.97      0.83 o 
   6  10   2      157.41      179.33      3.33 o 
   7  10   2        0.28       -0.35      0.44 o 
   8  10   2        4.71        5.81      0.59 o 
  -5  11   2       15.23       14.32      1.38 o 
  -4  11   2      157.22      150.88      4.18 o 
  -3  11   2       23.62       29.28      1.37 o 
  -2  11   2       15.54       18.83      1.18 o 
  -1  11   2       75.14       79.48      2.13 o 
   0  11   2     1644.56     1654.71     27.29 o 
   1  11   2      158.50      146.13      3.15 o 
   2  11   2       91.77       88.29      2.41 o 
   3  11   2      407.10      362.10      6.02 o 
   4  11   2       72.21       95.82      2.45 o 
   5  11   2      100.14       97.17      2.10 o 
   6  11   2        1.57        2.51      0.43 o 
   7  11   2       41.35       41.90      1.29 o 
  -4  12   2        0.25        0.83      0.83 o 
  -3  12   2        0.30        1.34      0.66 o 
  -2  12   2        3.15        2.94      0.73 o 
  -1  12   2       59.07       58.31      1.63 o 
   0  12   2       12.80       10.81      1.29 o 
   1  12   2       15.64       16.94      2.30 o 
   2  12   2       20.55       22.17      1.32 o 
   3  12   2      124.23      118.52      2.71 o 
   4  12   2       40.78       36.02      1.37 o 
   5  12   2       12.38       12.12      0.65 o 
   6  12   2       57.68       75.97      1.62 o 
   7  12   2       17.58       18.17      1.38 o 
  -2  13   2       64.28       76.17      2.53 o 
  -1  13   2       12.62       13.08      1.17 o 
   0  13   2      349.26      311.95      6.53 o 
   1  13   2      240.01      233.87      4.51 o 
   2  13   2       16.52       18.84      2.34 o 
   3  13   2       20.27       21.89      1.21 o 
   4  13   2        5.34        5.45      0.51 o 
   5  13   2        0.67        0.77      0.37 o 
   0  14   2      220.24      202.00      5.26 o 
   1  14   2       88.20       94.62      4.82 o 
   2  14   2      249.51      281.65     12.40 o 
   3  14   2       34.86       30.20      1.45 o 
   4  14   2       23.20       20.86      1.25 o 
  -4 -12   3       13.04       12.80      1.93 o 
  -3 -12   3       24.27       23.31      1.05 o 
  -2 -12   3      280.42      268.08      4.89 o 
  -1 -12   3       10.78       10.59      0.84 o 
   0 -12   3       34.92       35.67      1.65 o 
   1 -12   3        3.44        2.20      0.58 o 
  -5 -11   3       10.27       10.89      0.64 o 
  -4 -11   3       59.82       58.48      1.96 o 
  -3 -11   3       13.55       14.08      0.85 o 
  -2 -11   3       31.80       37.75      1.41 o 
  -1 -11   3       25.95       24.93      0.94 o 
   0 -11   3      100.05       89.40      2.49 o 
   1 -11   3       12.42       11.27      0.95 o 
   2 -11   3        4.84        4.38      1.10 o 
   3 -11   3       51.92       58.10      2.75 o 
  -6 -10   3      133.68      132.34      2.06 o 
  -5 -10   3       31.52       34.37      0.93 o 
  -4 -10   3        2.07        1.65      0.61 o 
  -3 -10   3       12.57       13.94      0.96 o 
  -2 -10   3      746.93      758.33     13.21 o 
  -1 -10   3       18.29       20.11      0.96 o 
   0 -10   3       18.54       19.03      1.10 o 
   1 -10   3       68.99       72.62      3.58 o 
   2 -10   3        7.97        7.93      1.79 o 
   3 -10   3       10.29        8.81      0.97 o 
   4 -10   3      192.77      163.10      6.34 o 
   5 -10   3        3.56        3.30      0.83 o 
  -7  -9   3       83.40       81.03      2.53 o 
  -6  -9   3       80.04       82.62      1.89 o 
  -5  -9   3        0.28        1.49      0.48 o 
  -4  -9   3      331.02      340.46      5.83 o 
  -3  -9   3        6.73        6.45      0.85 o 
  -2  -9   3      305.05      314.61      5.43 o 
  -1  -9   3        2.27        5.59      0.71 o 
   0  -9   3      883.86      919.46     14.21 o 
   1  -9   3      178.37      170.33      4.02 o 
   2  -9   3      550.62      509.20     12.29 o 
   3  -9   3      111.48       87.90      3.26 o 
   4  -9   3      509.95      479.72     10.01 o 
   5  -9   3       16.38       15.47      0.79 o 
  -7  -8   3      124.98      128.29      2.34 o 
  -6  -8   3      270.04      272.14      3.65 o 
  -5  -8   3       91.52       91.81      1.72 o 
  -4  -8   3        0.08        0.31      0.49 o 
  -3  -8   3      190.15      203.14      3.86 o 
  -2  -8   3        6.91        8.73      0.93 o 
  -1  -8   3       57.80       49.47      1.96 o 
   0  -8   3      470.13      450.92      9.62 o 
   1  -8   3      429.59      418.96     10.95 o 
   2  -8   3       10.14       10.98      0.95 o 
   3  -8   3       55.00       39.40      1.39 o 
   4  -8   3      400.62      371.33      6.83 o 
   5  -8   3       78.07       89.10      2.33 o 
   6  -8   3        0.81        1.97      0.40 o 
  -8  -7   3       59.09       60.86      1.75 o 
  -7  -7   3       46.77       49.57      1.18 o 
  -6  -7   3      374.21      392.26      5.11 o 
  -5  -7   3      359.21      377.10      5.32 o 
  -4  -7   3      229.70      225.17      3.70 o 
  -3  -7   3      216.97      215.28      8.59 o 
  -2  -7   3      534.13      536.78     19.31 o 
  -1  -7   3       19.21       20.60      1.93 o 
   0  -7   3      149.32      145.64      5.61 o 
   1  -7   3       81.20       88.87      3.02 o 
   2  -7   3      157.57      147.84      3.59 o 
   3  -7   3      227.58      222.80      8.68 o 
   4  -7   3       15.13       12.75      0.99 o 
   5  -7   3       81.18       70.36      1.79 o 
   6  -7   3       32.91       30.01      1.11 o 
   7  -7   3        1.80        4.82      1.01 o 
  -8  -6   3      461.75      492.67      8.37 o 
  -7  -6   3      425.51      452.14      6.54 o 
  -6  -6   3      216.69      203.44      3.12 o 
  -5  -6   3      233.87      257.88      4.12 o 
  -4  -6   3      124.71      126.31      3.99 o 
  -3  -6   3      428.83      432.28     14.61 o 
  -2  -6   3      390.74      425.42     13.65 o 
  -1  -6   3      124.42      126.52      6.89 o 
   0  -6   3       15.94       15.18      0.92 o 
   1  -6   3       16.22       20.34      1.06 o 
   2  -6   3       46.02       62.18      3.56 o 
   3  -6   3        6.73        7.16      1.38 o 
   4  -6   3      396.29      405.90      8.55 o 
   5  -6   3       27.38       30.49      1.15 o 
   6  -6   3        7.58        7.31      0.59 o 
   7  -6   3        3.30        4.09      0.64 o 
   8  -6   3      362.49      353.56     11.58 o 
  -8  -5   3       72.71       83.11      1.99 o 
  -7  -5   3     3629.49     3669.87     48.55 o 
  -6  -5   3       52.55       50.66      1.34 o 
  -5  -5   3       11.34       12.66      1.65 o 
  -4  -5   3      233.16      248.25      9.64 o 
  -3  -5   3        0.73        0.94      0.66 o 
  -2  -5   3      423.18      468.02     20.41 o 
  -1  -5   3      114.14      126.35      3.71 o 
   0  -5   3      784.88      769.10     21.81 o 
   1  -5   3      320.84      344.67      6.78 o 
   2  -5   3      567.67      579.33     13.75 o 
   3  -5   3       87.85       97.76      4.96 o 
   4  -5   3        4.00       14.87      1.93 o 
   5  -5   3       70.61       71.10      1.61 o 
   6  -5   3      163.69      155.19      2.90 o 
   7  -5   3      154.47      156.49      3.05 o 
   8  -5   3        6.06        5.14      1.24 o 
  -9  -4   3      142.32      152.33      3.28 o 
  -8  -4   3        8.73        8.66      0.72 o 
  -7  -4   3       93.80       97.57      2.13 o 
  -6  -4   3      937.13      968.77     13.30 o 
  -5  -4   3      215.85      203.63      6.29 o 
  -4  -4   3       32.93       25.05      2.48 o 
  -3  -4   3     3469.11     3707.93    140.54 o 
  -2  -4   3      780.59      811.21     25.14 o 
  -1  -4   3      156.79      133.94      3.76 o 
   0  -4   3       84.66       96.35      2.57 o 
   1  -4   3      508.42      526.73     11.16 o 
   2  -4   3        6.24        6.29      0.70 o 
   3  -4   3       70.20       44.31      2.62 o 
   4  -4   3       43.59       43.04      1.92 o 
   5  -4   3      549.75      553.88     24.41 o 
   6  -4   3     1078.22     1071.51     14.84 o 
   7  -4   3       28.00       25.09      0.86 o 
   8  -4   3       40.05       36.39      0.97 o 
  -9  -3   3       64.64       62.52      1.69 o 
  -8  -3   3        1.26        0.83      0.47 o 
  -7  -3   3      271.97      266.84      4.50 o 
  -6  -3   3        3.53        6.02      0.58 o 
  -5  -3   3      110.50      101.62      5.78 o 
  -4  -3   3      360.71      344.09     10.61 o 
  -3  -3   3        3.43        2.20      0.78 o 
  -2  -3   3       88.79       74.41      3.72 o 
  -1  -3   3       18.15       17.11      1.15 o 
   0  -3   3        0.12        0.36      0.32 o 
   1  -3   3       21.24       21.35      0.85 o 
   2  -3   3     1590.49     1498.14     30.56 o 
   3  -3   3     1253.86     1296.66     39.42 o 
   4  -3   3      525.03      504.34     12.17 o 
   5  -3   3        4.31        4.68      0.96 o 
   6  -3   3      574.79      545.54      8.28 o 
   7  -3   3       29.59       34.40      1.03 o 
   8  -3   3        6.72        7.60      0.49 o 
   9  -3   3        6.69        8.54      0.72 o 
  -9  -2   3      165.43      165.50      4.38 o 
  -8  -2   3        3.12        3.18      0.61 o 
  -7  -2   3      705.38      709.22     10.78 o 
  -6  -2   3        6.38        5.88      1.12 o 
  -5  -2   3      519.41      521.86     13.49 o 
  -4  -2   3       10.07       10.55      1.73 o 
  -3  -2   3     2554.19     2665.22     62.94 o 
  -2  -2   3       15.05        7.02      0.78 o 
  -1  -2   3      436.70      392.74      9.34 o 
   0  -2   3      216.98      243.41      5.50 o 
   1  -2   3     2344.37     2179.98     40.34 o 
   2  -2   3      170.18      142.95      3.24 o 
   3  -2   3       11.01       11.10      0.67 o 
   4  -2   3     1901.49     1963.03     58.31 o 
   5  -2   3       10.00       13.47      1.49 o 
   6  -2   3      201.29      191.50      5.80 o 
   7  -2   3      396.71      389.11      6.15 o 
   8  -2   3       16.48       13.41      0.63 o 
   9  -2   3       27.06       21.85      0.95 o 
  -9  -1   3        7.91        8.30      0.64 o 
  -8  -1   3       99.03      100.16      2.08 o 
  -7  -1   3       37.90       35.76      1.06 o 
  -6  -1   3     1099.55     1103.94     18.74 o 
  -5  -1   3     1340.38     1373.32     28.55 o 
  -4  -1   3      793.74      791.95     16.65 o 
  -3  -1   3        0.38       11.47      0.97 o 
  -2  -1   3       39.94       43.97      1.48 o 
  -1  -1   3     2529.08     2447.46     55.91 o 
   0  -1   3      414.80      415.17      8.70 o 
   1  -1   3     4000.19     3790.92     79.70 o 
   2  -1   3     1527.90     1381.28     33.97 o 
   3  -1   3        0.12        0.00      1.10 o 
   4  -1   3      233.44      236.15      8.67 o 
   5  -1   3       59.83       46.08      2.64 o 
   6  -1   3      402.45      356.40     12.85 o 
   7  -1   3       73.86       82.89      1.74 o 
   8  -1   3        0.26        0.61      0.31 o 
   9  -1   3        0.89        1.12      0.34 o 
  -9   0   3        1.01        0.28      0.40 o 
  -8   0   3        1.01        1.19      0.50 o 
  -7   0   3      447.39      422.33      8.13 o 
  -6   0   3      285.58      264.24      5.12 o 
  -5   0   3       91.18       87.60      3.26 o 
  -4   0   3     3565.49     3497.40     70.71 o 
  -3   0   3        0.01        1.01      0.48 o 
  -2   0   3     1675.13     1406.91     32.30 o 
  -1   0   3     6450.01     6332.87    185.64 o 
   0   0   3      117.92      109.48      2.28 o 
   1   0   3     2728.90     2696.23     86.00 o 
   2   0   3      154.31      133.08      4.86 o 
   3   0   3       18.99       24.80      1.21 o 
   4   0   3      584.20      694.47     23.43 o 
   5   0   3      123.49      101.21      4.38 o 
   6   0   3      101.80      103.87      6.06 o 
   7   0   3      151.16      147.57      2.43 o 
   8   0   3        6.37        5.07      0.59 o 
   9   0   3       15.69       16.93      0.76 o 
  -9   1   3       55.82       61.13      2.75 o 
  -8   1   3       63.37       60.79      1.91 o 
  -7   1   3      512.92      510.30      8.85 o 
  -6   1   3        0.06        1.72      0.65 o 
  -5   1   3       96.21       96.85      2.87 o 
  -4   1   3      796.64      755.06     17.69 o 
  -3   1   3      188.03      138.87      3.71 o 
  -2   1   3      716.92      794.36     14.64 o 
  -1   1   3     4389.03     4483.35     90.57 o 
   0   1   3       39.53       48.64      1.37 o 
   1   1   3      170.15      150.85      2.95 o 
   2   1   3      383.48      428.33     11.39 o 
   3   1   3      761.53      736.87     16.07 o 
   4   1   3     3602.52     3705.63     96.13 o 
   5   1   3      347.22      440.29     22.06 o 
   6   1   3        7.96        9.00      1.36 o 
   7   1   3        7.78        9.85      0.92 o 
   8   1   3       69.86       57.06      1.35 o 
   9   1   3      188.11      176.82      2.99 o 
  10   1   3        1.82        2.81      0.53 o 
  -9   2   3       28.30       25.61      1.65 o 
  -8   2   3        0.46        1.24      0.58 o 
  -7   2   3        4.06        3.67      0.79 o 
  -6   2   3       65.12       73.15      2.49 o 
  -5   2   3       33.83       35.83      1.80 o 
  -4   2   3       27.06       21.27      1.09 o 
  -3   2   3      905.93      887.79     25.10 o 
  -2   2   3        8.37       13.82      0.72 o 
  -1   2   3     5646.11     5493.73     98.85 o 
   0   2   3     1303.28     1270.47     26.45 o 
   1   2   3     3920.13     3695.70    107.77 o 
   2   2   3     2361.49     2137.92     46.17 o 
   3   2   3     1987.99     2148.49     40.36 o 
   4   2   3      168.84      167.52      3.75 o 
   5   2   3      129.95      169.46      4.16 o 
   6   2   3        0.99        1.38      1.38 o 
   7   2   3        0.05        0.21      0.43 o 
   8   2   3        0.97        4.96      0.54 o 
   9   2   3      317.19      305.58      4.87 o 
  10   2   3        0.42        0.97      1.14 o 
  -9   3   3       21.19       19.55      1.38 o 
  -8   3   3        6.04        7.99      1.79 o 
  -7   3   3      700.23      668.66     24.01 o 
  -6   3   3     3487.19     3328.39     50.05 o 
  -5   3   3      529.72      481.18     15.75 o 
  -4   3   3       55.25       55.14      2.07 o 
  -3   3   3      251.52      209.06      4.79 o 
  -2   3   3      370.29      376.53      8.06 o 
  -1   3   3      194.80      187.34      3.44 o 
   0   3   3     2894.33     2841.16     49.48 o 
   1   3   3     1852.67     1699.58     43.41 o 
   2   3   3      160.87      162.03      3.35 o 
   3   3   3      241.75      314.67      6.82 o 
   4   3   3      563.88      626.52     12.21 o 
   5   3   3       18.64       37.39      1.89 o 
   6   3   3      174.68      171.77      4.91 o 
   7   3   3       27.84       27.35      0.88 o 
   8   3   3       81.98      105.82      2.10 o 
   9   3   3       87.85       81.65      1.69 o 
  10   3   3        2.04        1.78      0.40 o 
  -8   4   3       28.73       29.67      1.45 o 
  -7   4   3       51.43       50.39      1.75 o 
  -6   4   3     1263.80     1164.87     21.86 o 
  -5   4   3       51.59       50.76      1.81 o 
  -4   4   3        0.41        0.14      0.58 o 
  -3   4   3     1269.50     1362.77     25.36 o 
  -2   4   3      285.51      232.43      4.73 o 
  -1   4   3      285.84      271.03      6.04 o 
   0   4   3     2298.29     2231.73     34.48 o 
   1   4   3      151.90      185.19      4.16 o 
   2   4   3      944.49      908.25     23.06 o 
   3   4   3      179.84      196.71      4.19 o 
   4   4   3      458.48      492.77      8.83 o 
   5   4   3      184.07      199.65      4.83 o 
   6   4   3       83.61       77.17      2.62 o 
   7   4   3       32.79       33.70      1.05 o 
   8   4   3        5.92        7.38      0.51 o 
   9   4   3      148.32      146.93      2.65 o 
  10   4   3        0.65        1.57      0.40 o 
  -8   5   3       20.13       15.70      1.51 o 
  -7   5   3      491.06      484.24      9.60 o 
  -6   5   3        0.98        1.10      0.65 o 
  -5   5   3       18.95       16.08      0.98 o 
  -4   5   3      545.53      548.11     18.28 o 
  -3   5   3     2552.10     2669.31     54.16 o 
  -2   5   3     1128.85     1228.62     22.91 o 
  -1   5   3      176.57      190.70      3.99 o 
   0   5   3      190.71      180.10      3.77 o 
   1   5   3       37.23       46.92      1.44 o 
   2   5   3     1054.32     1029.74     19.48 o 
   3   5   3      393.69      484.21     10.68 o 
   4   5   3     3622.91     3536.60     75.03 o 
   5   5   3       12.65       16.85      1.89 o 
   6   5   3        2.13        1.80      0.59 o 
   7   5   3      426.00      423.82      6.02 o 
   8   5   3        0.07        1.46      0.87 o 
   9   5   3       36.99       39.10      1.05 o 
  10   5   3        3.21        6.62      1.10 o 
  -8   6   3       23.72       26.98      1.65 o 
  -7   6   3      272.22      275.20      5.77 o 
  -6   6   3      814.39      810.44     15.51 o 
  -5   6   3       47.17       49.06      1.48 o 
  -4   6   3      148.42      135.51      8.13 o 
  -3   6   3       72.17       80.46      2.75 o 
  -2   6   3        0.16        1.21      0.44 o 
  -1   6   3       27.09       28.57      1.10 o 
   0   6   3       76.21       71.27      1.86 o 
   1   6   3      136.66      117.32      2.93 o 
   2   6   3     2496.22     2793.36     57.00 o 
   3   6   3     1013.03     1134.70     54.55 o 
   4   6   3      457.60      486.84     14.82 o 
   5   6   3       33.64       45.87      2.34 o 
   6   6   3      103.37       89.78      4.13 o 
   7   6   3        4.04        5.51      0.58 o 
   8   6   3        3.03        5.23      0.47 o 
   9   6   3        9.90       11.16      0.62 o 
  -7   7   3       73.66       77.25      2.53 o 
  -6   7   3      214.08      203.68      5.55 o 
  -5   7   3       37.02       41.75      1.34 o 
  -4   7   3      123.27      123.38      5.51 o 
  -3   7   3       20.79       23.00      1.75 o 
  -2   7   3      824.68      811.39     19.18 o 
  -1   7   3       38.54       43.87      1.50 o 
   0   7   3      159.02      189.91      4.14 o 
   1   7   3     3342.60     3263.63     68.62 o 
   2   7   3        3.11       12.26      0.83 o 
   3   7   3      621.75      610.00     15.94 o 
   4   7   3      309.15      318.46     10.23 o 
   5   7   3        0.87        3.61      0.97 o 
   6   7   3       62.23       63.04      3.90 o 
   7   7   3       39.32       40.30      1.49 o 
   8   7   3       61.34       56.57      1.63 o 
   9   7   3       55.03       49.41      1.33 o 
  -7   8   3       36.57       32.76      1.93 o 
  -6   8   3       76.11       91.15      4.13 o 
  -5   8   3       30.63       30.75      1.75 o 
  -4   8   3       34.66       29.87      1.48 o 
  -3   8   3       43.35       46.18      2.51 o 
  -2   8   3       27.75       22.18      1.84 o 
  -1   8   3       30.54       32.58      4.68 o 
   0   8   3     1322.92     1281.17     27.86 o 
   1   8   3      338.52      314.26     14.06 o 
   2   8   3      111.93      120.85      4.57 o 
   3   8   3      327.61      368.27     11.79 o 
   4   8   3     2016.82     2046.09     98.47 o 
   5   8   3       76.54       83.97      3.24 o 
   6   8   3        7.84        7.15      0.68 o 
   7   8   3       12.43       11.92      0.89 o 
   8   8   3       13.79        9.85      0.72 o 
   9   8   3       18.69       19.15      0.89 o 
  -6   9   3      446.67      472.73     15.72 o 
  -5   9   3       80.90       70.91      2.53 o 
  -4   9   3       32.42       30.61      1.41 o 
  -3   9   3      104.62      104.69      2.47 o 
  -2   9   3       13.05       15.42      1.93 o 
  -1   9   3       89.20       83.09      2.77 o 
   0   9   3     5309.36     5111.01    131.91 o 
   1   9   3      162.15      166.65      4.10 o 
   2   9   3       22.25       30.30      2.06 o 
   3   9   3       33.44       36.62      2.75 o 
   4   9   3        1.95        4.68      1.10 o 
   5   9   3        0.34        0.73      0.69 o 
   6   9   3      177.35      185.07      4.21 o 
   7   9   3       11.06       10.88      1.00 o 
   8   9   3       37.71       36.13      1.72 o 
  -5  10   3       73.94       75.94      5.23 o 
  -4  10   3       97.52       84.87      5.23 o 
  -3  10   3      192.02      184.75      7.06 o 
  -2  10   3       16.19       15.49      0.88 o 
  -1  10   3      768.54      765.03     11.86 o 
   0  10   3      100.00      104.94      3.18 o 
   1  10   3      128.21      132.21      4.14 o 
   2  10   3        1.35        3.17      0.73 o 
   3  10   3      623.40      605.37     11.99 o 
   4  10   3      238.23      218.54      4.34 o 
   5  10   3       16.75       15.44      0.91 o 
   6  10   3       10.19        9.62      0.81 o 
   7  10   3       52.11       51.69      1.80 o 
   8  10   3        5.44        7.93      0.86 o 
  -5  11   3        3.56        5.51      1.10 o 
  -4  11   3       50.10       46.84      1.59 o 
  -3  11   3      347.53      321.90      6.79 o 
  -2  11   3       89.74      104.47      2.21 o 
  -1  11   3      159.71      160.87      3.12 o 
   0  11   3      526.50      521.25      8.33 o 
   1  11   3       96.40       96.12      2.32 o 
   2  11   3        0.40        0.40      0.73 o 
   3  11   3      115.79      131.13      2.95 o 
   4  11   3      156.83      157.76      3.37 o 
   5  11   3      152.85      123.47      2.72 o 
   6  11   3       22.53       18.65      0.85 o 
   7  11   3        6.02        4.42      0.64 o 
  -4  12   3       27.44       24.78      1.65 o 
  -3  12   3        3.14        5.01      0.96 o 
  -2  12   3       62.01       72.04      2.17 o 
  -1  12   3      246.52      249.93      4.79 o 
   0  12   3     1458.48     1408.19     27.72 o 
   1  12   3      135.88      135.73      3.60 o 
   2  12   3        0.41       -0.47      0.73 o 
   3  12   3      135.58      126.76      5.10 o 
   4  12   3      489.16      471.57      8.42 o 
   5  12   3       52.40       54.09      1.24 o 
   6  12   3       24.53       27.42      0.95 o 
   7  12   3        0.72        2.31      0.54 o 
  -3  13   3        0.00       -0.55      0.83 o 
  -2  13   3       19.90       16.39      1.17 o 
  -1  13   3        2.51        2.01      0.57 o 
   0  13   3      243.88      223.75      4.93 o 
   1  13   3       14.95       17.41      1.03 o 
   2  13   3        3.07        3.72      0.97 o 
   3  13   3      174.75      167.41      4.85 o 
   4  13   3       13.81       22.32      1.05 o 
   5  13   3        2.54        2.85      0.48 o 
   6  13   3        3.37        1.79      0.58 o 
  -1  14   3        2.15        3.03      1.10 o 
   0  14   3       65.27       50.87      3.86 o 
   1  14   3      401.20      405.80     12.00 o 
   2  14   3       54.09       51.82      2.04 o 
   3  14   3      538.66      576.64     19.18 o 
   4  14   3        0.33        0.28      0.69 o 
  -3 -12   4       43.85       42.13      2.20 o 
  -2 -12   4        0.00        0.28      0.48 o 
  -1 -12   4        0.23        0.09      0.48 o 
   0 -12   4        0.76        0.69      0.58 o 
   1 -12   4      211.77      221.29      7.72 o 
  -5 -11   4        0.24        1.38      0.83 o 
  -4 -11   4       67.24       69.46      1.96 o 
  -3 -11   4        4.93        7.49      0.79 o 
  -2 -11   4       31.30       32.78      1.20 o 
  -1 -11   4       86.66       92.21      2.59 o 
   0 -11   4        6.50        6.94      0.64 o 
   1 -11   4      209.98      203.31      4.45 o 
   2 -11   4       13.44       12.44      0.97 o 
   3 -11   4       13.37       11.29      1.10 o 
  -6 -10   4        0.15        0.28      0.83 o 
  -5 -10   4      420.79      414.17      6.65 o 
  -4 -10   4      271.74      272.77      6.19 o 
  -3 -10   4        6.93        6.13      0.68 o 
  -2 -10   4      247.54      255.64      5.04 o 
  -1 -10   4      235.46      243.24      4.30 o 
   0 -10   4       25.38       28.49      1.24 o 
   1 -10   4       18.88       16.79      1.19 o 
   2 -10   4      372.02      335.44      9.67 o 
   3 -10   4        9.72       10.19      1.38 o 
   4 -10   4       11.35       14.34      0.97 o 
  -6  -9   4        5.82        5.77      0.45 o 
  -5  -9   4       64.56       62.19      1.36 o 
  -4  -9   4       32.03       30.12      1.33 o 
  -3  -9   4        0.46        0.28      0.58 o 
  -2  -9   4       21.84       25.88      1.10 o 
  -1  -9   4       53.22       58.63      1.67 o 
   0  -9   4       71.32       71.55      1.82 o 
   1  -9   4       32.18       32.98      1.64 o 
   2  -9   4      438.22      375.90      9.51 o 
   3  -9   4       50.14       39.75      1.57 o 
   4  -9   4        5.21        3.58      1.10 o 
   5  -9   4       17.62       19.11      1.06 o 
  -7  -8   4       41.63       41.25      1.09 o 
  -6  -8   4       67.92       70.73      1.38 o 
  -5  -8   4       76.87       87.24      1.83 o 
  -4  -8   4       42.05       44.03      1.48 o 
  -3  -8   4       33.47       37.93      1.67 o 
  -2  -8   4      770.44      805.31     12.59 o 
  -1  -8   4      202.04      203.10      3.79 o 
   0  -8   4       51.83       49.50      1.68 o 
   1  -8   4      154.59      145.11      4.10 o 
   2  -8   4       69.97       63.08      2.07 o 
   3  -8   4       35.94       35.60      1.57 o 
   4  -8   4       11.48        8.27      0.73 o 
   5  -8   4       10.18       15.47      0.89 o 
   6  -8   4        0.06        1.05      0.46 o 
  -7  -7   4      326.17      359.08      5.64 o 
  -6  -7   4      721.91      762.65      9.85 o 
  -5  -7   4       11.29       10.52      0.64 o 
  -4  -7   4        0.23        2.45      1.07 o 
  -3  -7   4       16.15       17.42      1.12 o 
  -2  -7   4      218.49      228.46      5.38 o 
  -1  -7   4       28.50       33.67      1.71 o 
   0  -7   4      119.49      119.50      2.77 o 
   1  -7   4       16.30       17.46      0.98 o 
   2  -7   4      436.85      403.35      7.61 o 
   3  -7   4        8.80        8.43      1.28 o 
   4  -7   4      264.03      228.53      4.46 o 
   5  -7   4      115.61      109.45      2.83 o 
   6  -7   4        2.39        2.85      0.69 o 
   7  -7   4       43.93       50.11      2.62 o 
  -8  -6   4      124.39      129.65      2.97 o 
  -7  -6   4      101.00      108.42      1.98 o 
  -6  -6   4      118.99      126.45      2.17 o 
  -5  -6   4       95.06       90.45      1.78 o 
  -4  -6   4       50.14       52.82      2.07 o 
  -3  -6   4      202.00      233.81      6.23 o 
  -2  -6   4      523.33      495.96     17.93 o 
  -1  -6   4      331.73      303.21     13.78 o 
   0  -6   4       37.19       34.72      1.41 o 
   1  -6   4       45.41       48.84      1.68 o 
   2  -6   4      108.81      120.88      3.20 o 
   3  -6   4       21.49       27.61      1.79 o 
   4  -6   4       30.00       22.11      0.99 o 
   5  -6   4       61.17       67.10      1.75 o 
   6  -6   4       14.77       12.70      0.75 o 
   7  -6   4       29.22       31.51      1.05 o 
  -8  -5   4      190.33      198.53      3.75 o 
  -7  -5   4       40.92       45.84      1.22 o 
  -6  -5   4       20.47       28.13      0.93 o 
  -5  -5   4      468.14      462.10      6.79 o 
  -4  -5   4      692.93      689.15     16.86 o 
  -3  -5   4     1201.36     1215.14     56.97 o 
  -2  -5   4      159.08      172.72      6.61 o 
  -1  -5   4       97.19      100.42      3.48 o 
   0  -5   4       53.65       50.32      1.78 o 
   1  -5   4      323.69      340.94      6.78 o 
   2  -5   4      374.45      419.57     10.58 o 
   3  -5   4      333.21      337.11     14.33 o 
   4  -5   4      225.61      238.24      5.54 o 
   5  -5   4      173.18      162.81      2.76 o 
   6  -5   4      397.82      396.23      5.87 o 
   7  -5   4       15.28       16.10      0.70 o 
   8  -5   4       27.12       33.47      1.17 o 
  -8  -4   4      126.15      131.70      2.93 o 
  -7  -4   4      177.08      185.83      3.09 o 
  -6  -4   4      992.01     1024.25     13.11 o 
  -5  -4   4        3.11        3.30      0.97 o 
  -4  -4   4      157.98      149.85      6.34 o 
  -3  -4   4     1634.91     1586.53     61.24 o 
  -2  -4   4      307.12      313.61      9.64 o 
  -1  -4   4      171.78      165.16      5.55 o 
   0  -4   4       22.58       25.97      1.13 o 
   1  -4   4      782.03      778.39     14.59 o 
   2  -4   4       14.17       12.45      1.45 o 
   3  -4   4       19.87       22.58      1.65 o 
   4  -4   4       44.38       46.23      2.51 o 
   5  -4   4      533.33      525.03     10.70 o 
   6  -4   4     1538.17     1547.56     21.13 o 
   7  -4   4       21.92       24.15      0.83 o 
   8  -4   4      102.07      106.99      2.98 o 
  -9  -3   4       21.00       21.20      1.65 o 
  -8  -3   4        0.91        1.00      0.46 o 
  -7  -3   4       24.41       28.11      1.26 o 
  -6  -3   4      106.39      113.23      2.19 o 
  -5  -3   4      108.09      107.16      3.84 o 
  -4  -3   4       49.78       41.03      3.30 o 
  -3  -3   4      440.81      439.37     18.20 o 
  -2  -3   4      566.43      587.50     20.84 o 
  -1  -3   4      192.77      176.57      4.61 o 
   0  -3   4       22.66       20.17      0.85 o 
   1  -3   4      397.20      415.23      7.92 o 
   2  -3   4      146.94      163.02      5.35 o 
   3  -3   4      927.82      928.79     22.00 o 
   4  -3   4      533.16      525.04     20.97 o 
   5  -3   4      762.73      730.70     30.51 o 
   6  -3   4        0.59        3.02      0.64 o 
   7  -3   4       93.70       95.33      1.88 o 
   8  -3   4       49.26       48.78      1.36 o 
   9  -3   4       51.67       65.79      1.62 o 
  -8  -2   4        1.40        2.30      0.78 o 
  -7  -2   4        1.36        4.25      0.65 o 
  -6  -2   4       14.57       13.28      0.70 o 
  -5  -2   4      168.32      161.28      5.84 o 
  -4  -2   4       75.63       81.25      3.40 o 
  -3  -2   4      284.75      344.56     14.33 o 
  -2  -2   4     3657.78     3768.70    104.82 o 
  -1  -2   4      272.34      252.42      6.20 o 
   0  -2   4      254.93      256.65      5.58 o 
   1  -2   4        8.29       12.81      0.70 o 
   2  -2   4      367.19      396.04     12.06 o 
   3  -2   4        0.57        2.48      1.38 o 
   4  -2   4       16.97       25.23      1.65 o 
   5  -2   4      119.42      112.47      4.43 o 
   6  -2   4      143.74      138.54      4.74 o 
   7  -2   4      308.71      300.69      4.83 o 
   8  -2   4      155.16      158.77      2.70 o 
   9  -2   4      245.02      235.56      4.56 o 
  -9  -1   4        3.41        3.58      0.83 o 
  -8  -1   4       27.24       31.28      1.26 o 
  -7  -1   4        7.70        7.16      0.58 o 
  -6  -1   4      130.47      120.75      2.60 o 
  -5  -1   4      739.88      771.63     19.51 o 
  -4  -1   4      357.93      319.45      7.26 o 
  -3  -1   4      156.37      184.11      5.94 o 
  -2  -1   4      326.73      302.77      9.05 o 
  -1  -1   4      435.87      435.63     10.34 o 
   0  -1   4     1747.82     1735.86     32.52 o 
   1  -1   4     2984.07     2886.49     60.30 o 
   2  -1   4        9.50        8.94      0.50 o 
   3  -1   4      151.64      141.92      5.45 o 
   4  -1   4       13.79       11.25      1.22 o 
   5  -1   4       51.53       52.30      2.19 o 
   6  -1   4        5.22        5.78      1.25 o 
   7  -1   4      211.41      211.21      3.52 o 
   8  -1   4      171.36      164.72      2.85 o 
   9  -1   4        3.26        2.49      0.39 o 
  -8   0   4       78.61       81.26      2.23 o 
  -7   0   4       18.95       19.81      0.95 o 
  -6   0   4      683.13      704.71     14.48 o 
  -5   0   4      545.94      557.29     22.31 o 
  -4   0   4     1841.90     1983.09     45.24 o 
  -3   0   4      524.74      571.28     13.48 o 
  -2   0   4     5983.90     6221.04    141.48 o 
  -1   0   4    30473.30    32331.07    735.79 o 
   0   0   4     1411.58     1351.44     25.03 o 
   1   0   4      211.42      242.50      5.49 o 
   2   0   4      394.86      345.98      5.67 o 
   3   0   4        1.51       10.31      1.59 o 
   4   0   4       87.18      102.13      8.95 o 
   5   0   4        7.88        7.47      1.17 o 
   6   0   4       10.52       13.23      1.65 o 
   7   0   4        3.15        2.83      0.35 o 
   8   0   4      390.52      342.35      5.41 o 
   9   0   4      137.27      139.86      2.73 o 
  -8   1   4       15.01       13.77      1.65 o 
  -7   1   4      203.85      188.06      4.35 o 
  -6   1   4      181.22      165.84      3.24 o 
  -5   1   4      431.88      426.76     11.26 o 
  -4   1   4       44.43       51.97      2.01 o 
  -3   1   4      709.81      785.77     20.73 o 
  -2   1   4     4279.48     4387.02     86.16 o 
  -1   1   4     9752.04     9672.63    225.49 o 
   0   1   4    25971.00    26374.08    599.27 o 
   1   1   4       20.64       20.24      0.95 o 
   2   1   4     3409.19     3335.81     58.56 o 
   3   1   4     6858.09     6848.41    368.72 o 
   4   1   4       77.27       68.17      2.49 o 
   5   1   4        6.42        2.39      2.20 o 
   6   1   4        1.94        4.92      1.06 o 
   7   1   4       42.54       40.06      0.99 o 
   8   1   4       56.26       46.20      1.15 o 
   9   1   4        1.37        2.38      0.47 o 
  10   1   4        1.47        4.40      0.66 o 
  -8   2   4      194.62      209.93      7.71 o 
  -7   2   4      548.67      524.44     10.45 o 
  -6   2   4      228.72      225.46      4.14 o 
  -5   2   4      230.06      236.35      6.77 o 
  -4   2   4       11.83       12.15      1.05 o 
  -3   2   4     4956.36     5319.84    119.53 o 
  -2   2   4        6.76        6.57      0.50 o 
  -1   2   4      307.49      277.16      4.51 o 
   0   2   4     1254.69     1254.35     21.01 o 
   1   2   4      246.11      206.42      3.99 o 
   2   2   4      705.55      734.79     18.31 o 
   3   2   4      936.62      860.92     16.54 o 
   4   2   4       62.98       57.26      3.58 o 
   5   2   4       39.91       45.13      2.43 o 
   6   2   4      971.73      909.78     29.82 o 
   7   2   4      158.07      155.07      2.61 o 
   8   2   4       52.07       42.12      1.21 o 
   9   2   4      113.70      109.41      2.03 o 
  10   2   4       46.96       51.93      1.46 o 
  -8   3   4      333.34      330.57     20.12 o 
  -7   3   4      102.72      112.15      4.43 o 
  -6   3   4      486.45      481.01      8.25 o 
  -5   3   4       13.29       13.46      1.25 o 
  -4   3   4       15.73       16.75      1.16 o 
  -3   3   4      450.91      484.31     11.57 o 
  -2   3   4     1083.70     1244.41     24.37 o 
  -1   3   4      706.61      622.49      9.83 o 
   0   3   4      430.33      426.20      7.35 o 
   1   3   4     1616.78     1569.70     33.20 o 
   2   3   4       16.84       24.62      1.13 o 
   3   3   4       49.58       28.39      1.00 o 
   4   3   4      251.45      252.52      5.91 o 
   5   3   4       44.45       32.35      1.17 o 
   6   3   4       74.02       88.12      6.33 o 
   7   3   4        5.23        6.07      0.46 o 
   8   3   4        6.63        4.67      0.43 o 
   9   3   4      136.71      132.04      2.39 o 
  10   3   4       14.76       20.37      1.10 o 
  -8   4   4      121.41      120.18      4.96 o 
  -7   4   4      506.27      501.44      9.87 o 
  -6   4   4       45.13       47.71      1.97 o 
  -5   4   4      574.27      544.96     14.86 o 
  -4   4   4      408.04      381.43     15.17 o 
  -3   4   4       29.71       25.96      1.19 o 
  -2   4   4     1420.13     1380.07     27.94 o 
  -1   4   4        2.59        2.03      0.44 o 
   0   4   4      776.59      802.56     13.65 o 
   1   4   4       69.57       72.80      1.71 o 
   2   4   4      146.37      114.66      3.10 o 
   3   4   4       94.27       92.37      2.17 o 
   4   4   4      277.05      316.07      7.33 o 
   5   4   4      141.09      140.76      4.17 o 
   6   4   4      264.62      255.85      7.24 o 
   7   4   4      389.79      364.97      5.22 o 
   8   4   4       57.88       46.38      1.11 o 
   9   4   4        7.16       10.46      0.59 o 
  10   4   4       20.15       20.38      0.97 o 
  -8   5   4       71.70       68.02      3.03 o 
  -7   5   4        0.77        1.72      0.60 o 
  -6   5   4     1962.24     1890.40     38.08 o 
  -5   5   4       66.53       64.66      1.88 o 
  -4   5   4      112.98      102.32      4.09 o 
  -3   5   4      284.71      319.28      8.81 o 
  -2   5   4     1942.77     1887.81     38.10 o 
  -1   5   4       18.42       20.90      0.88 o 
   0   5   4       16.85       23.57      0.84 o 
   1   5   4        0.19        1.56      0.48 o 
   2   5   4     2471.66     2624.43     55.85 o 
   3   5   4       98.28      117.29      2.72 o 
   4   5   4     2097.22     2178.03     42.09 o 
   5   5   4        0.01        0.61      0.60 o 
   6   5   4      264.36      242.03      8.72 o 
   7   5   4      172.71      164.82      2.93 o 
   8   5   4      355.84      308.68      4.68 o 
   9   5   4       34.36       36.14      1.00 o 
  10   5   4        4.13        7.89      0.66 o 
  -7   6   4      144.01      150.39      6.06 o 
  -6   6   4      211.11      213.37      5.84 o 
  -5   6   4      122.34      124.27      3.12 o 
  -4   6   4      421.37      405.57     11.50 o 
  -3   6   4      303.85      322.11      9.05 o 
  -2   6   4      651.24      659.40     15.72 o 
  -1   6   4       84.42       94.79      2.64 o 
   0   6   4      159.73      177.54      3.77 o 
   1   6   4      120.92      117.84      4.92 o 
   2   6   4      193.60      192.47      5.24 o 
   3   6   4     2651.87     2789.76     94.70 o 
   4   6   4     1624.15     1509.33     37.29 o 
   5   6   4      112.26      103.38      3.36 o 
   6   6   4      600.51      586.16     19.29 o 
   7   6   4      354.81      349.18      6.46 o 
   8   6   4        4.80        7.79      0.57 o 
   9   6   4        3.06        3.39      0.39 o 
  -7   7   4      377.94      369.75     12.41 o 
  -6   7   4      147.04      151.50      6.89 o 
  -5   7   4      590.33      569.29     11.20 o 
  -4   7   4       28.32       33.99      1.53 o 
  -3   7   4        0.63       -0.21      0.86 o 
  -2   7   4      525.40      565.92     13.79 o 
  -1   7   4      212.20      184.57      5.23 o 
   0   7   4      130.65      115.17      2.72 o 
   1   7   4        0.49        3.24      0.96 o 
   2   7   4      147.79      174.14      4.93 o 
   3   7   4      228.60      244.87      6.99 o 
   4   7   4      318.33      342.79     10.82 o 
   5   7   4      205.47      191.95      7.16 o 
   6   7   4      579.11      546.37     11.15 o 
   7   7   4      217.99      226.50      4.44 o 
   8   7   4        3.31        2.70      0.48 o 
   9   7   4       90.62       83.50      1.81 o 
  -7   8   4      115.53      104.39      4.13 o 
  -6   8   4       38.78       37.67      1.79 o 
  -5   8   4       48.34       49.19      1.66 o 
  -4   8   4       89.65       89.21      2.59 o 
  -3   8   4      115.01      106.27      6.33 o 
  -2   8   4       63.67       65.81      4.41 o 
  -1   8   4        6.69        9.89      1.00 o 
   0   8   4      226.54      235.25      5.80 o 
   1   8   4      256.04      231.48     11.02 o 
   2   8   4     1643.80     1595.72     66.79 o 
   3   8   4       71.92       91.83      3.79 o 
   4   8   4      211.02      208.53      8.95 o 
   5   8   4      692.07      667.46     17.44 o 
   6   8   4     2067.32     1994.73     32.98 o 
   7   8   4       32.59       28.14      1.36 o 
   8   8   4      187.85      178.60      4.20 o 
   9   8   4       17.80       18.23      1.09 o 
  -6   9   4      161.24      166.94      6.34 o 
  -5   9   4       36.98       37.08      1.84 o 
  -4   9   4       21.63       18.17      1.13 o 
  -3   9   4      161.82      164.95      3.54 o 
  -2   9   4      159.32      134.42      6.06 o 
  -1   9   4        2.76        2.29      1.08 o 
   0   9   4       51.12       52.79      1.72 o 
   1   9   4      324.79      302.14      7.98 o 
   2   9   4      566.67      496.31     17.93 o 
   3   9   4       56.28       54.79      3.85 o 
   4   9   4       67.29       62.60      2.35 o 
   5   9   4        1.88        2.06      0.68 o 
   6   9   4      196.42      214.51      4.26 o 
   7   9   4       15.42       17.17      1.23 o 
   8   9   4       26.74       22.72      1.35 o 
   9   9   4       18.57       19.43      1.24 o 
  -5  10   4       28.68       31.70      2.34 o 
  -4  10   4       30.54       21.62      0.98 o 
  -3  10   4      259.95      232.40      4.04 o 
  -2  10   4      389.86      406.21      6.65 o 
  -1  10   4      566.25      544.45      9.78 o 
   0  10   4     1875.68     1760.67     43.19 o 
   1  10   4      142.94      141.87      2.85 o 
   2  10   4       12.91       12.38      1.03 o 
   3  10   4        4.64        3.01      1.11 o 
   4  10   4      208.22      150.88      3.76 o 
   5  10   4        9.74        5.38      0.76 o 
   6  10   4       32.20       28.17      1.17 o 
   7  10   4       95.66      106.64      4.17 o 
   8  10   4       13.57       12.94      1.06 o 
  -5  11   4        8.45       10.46      1.10 o 
  -4  11   4        6.38        5.77      0.73 o 
  -3  11   4       25.02       27.08      1.20 o 
  -2  11   4      120.02      124.20      2.54 o 
  -1  11   4       85.58       93.79      2.14 o 
   0  11   4       30.49       28.88      1.19 o 
   1  11   4      794.21      765.21     13.41 o 
   2  11   4      162.79      156.24      3.02 o 
   3  11   4      184.11      157.75      3.41 o 
   4  11   4      363.10      336.53      6.27 o 
   5  11   4       64.19       57.15      1.65 o 
   6  11   4       34.93       28.76      1.06 o 
   7  11   4       50.41       53.09      1.93 o 
   8  11   4       15.95       11.16      0.86 o 
  -4  12   4       28.71       31.66      1.93 o 
  -3  12   4        1.60        1.43      0.57 o 
  -2  12   4      113.05      114.78      3.26 o 
  -1  12   4       12.41       13.48      0.75 o 
   0  12   4      200.58      210.99      4.34 o 
   1  12   4      498.64      488.67     10.23 o 
   2  12   4       12.21       11.93      0.96 o 
   3  12   4        1.21        3.15      0.55 o 
   4  12   4      323.21      291.85      5.41 o 
   5  12   4      416.36      415.77      6.20 o 
   6  12   4       25.11       22.07      0.76 o 
   7  12   4       26.13       22.87      0.92 o 
  -3  13   4      117.58      125.88      4.96 o 
  -2  13   4       15.91       14.73      1.17 o 
  -1  13   4       17.31       15.69      1.23 o 
   0  13   4       10.78       11.11      1.00 o 
   1  13   4       72.91       65.14      2.23 o 
   2  13   4       26.25       29.75      1.48 o 
   3  13   4      189.22      190.47      4.44 o 
   4  13   4      125.79      127.21      3.12 o 
   5  13   4       70.24       65.26      1.49 o 
   6  13   4        1.12        0.55      0.41 o 
  -1  14   4      140.05      133.05      5.23 o 
   0  14   4       64.35       63.99      2.90 o 
   1  14   4      196.93      191.64      5.36 o 
   2  14   4       12.03        6.33      1.38 o 
   3  14   4        6.58       11.72      0.84 o 
   4  14   4       40.60       41.77      1.14 o 
   5  14   4        3.16        5.62      0.49 o 
   2  15   4       10.56       15.84      0.97 o 
  -4 -11   5        7.16        7.71      1.10 o 
  -3 -11   5      141.85      135.20      3.11 o 
  -2 -11   5      246.98      235.26      6.89 o 
  -1 -11   5       17.61       17.00      1.25 o 
   0 -11   5        0.25        0.73      0.48 o 
   1 -11   5        2.93        4.85      0.78 o 
   2 -11   5        3.91        1.93      0.83 o 
  -5 -10   5        0.34        0.47      0.49 o 
  -4 -10   5        1.13        1.75      0.67 o 
  -3 -10   5        2.49        1.65      0.55 o 
  -2 -10   5      143.28      152.38      3.26 o 
  -1 -10   5       43.94       50.35      1.36 o 
   0 -10   5       44.89       49.28      1.87 o 
   1 -10   5        2.11        2.01      0.58 o 
   2 -10   5        0.86        0.83      0.58 o 
   3 -10   5       30.23       31.94      1.93 o 
   4 -10   5        1.36        2.20      0.83 o 
  -6  -9   5       33.34       32.84      1.16 o 
  -5  -9   5       22.97       23.24      0.75 o 
  -4  -9   5        3.38        3.23      0.72 o 
  -3  -9   5      137.68      135.51      3.16 o 
  -2  -9   5      438.45      473.95      7.67 o 
  -1  -9   5      136.87      138.01      2.82 o 
   0  -9   5      231.90      240.81      4.24 o 
   1  -9   5       87.62       76.37      2.37 o 
   2  -9   5        7.75        9.76      0.81 o 
   3  -9   5       28.39       27.20      1.13 o 
   4  -9   5       14.82       14.47      0.97 o 
   5  -9   5       32.68       26.39      0.95 o 
  -6  -8   5        0.10        0.51      0.30 o 
  -5  -8   5      209.06      215.43      3.26 o 
  -4  -8   5        0.07        1.48      0.59 o 
  -3  -8   5      143.27      143.35      3.93 o 
  -2  -8   5       78.83       89.07      2.13 o 
  -1  -8   5     1182.26     1194.08     18.18 o 
   0  -8   5       90.04       94.69      2.36 o 
   1  -8   5      693.32      663.64     13.32 o 
   2  -8   5      453.37      410.66      7.76 o 
   3  -8   5       37.13       33.80      1.92 o 
   4  -8   5       14.09       12.85      1.06 o 
   5  -8   5        0.12       -0.28      0.39 o 
   6  -8   5       44.50       58.93      1.62 o 
  -7  -7   5       66.32       76.35      1.54 o 
  -6  -7   5       25.93       25.26      1.16 o 
  -5  -7   5       56.67       50.97      1.37 o 
  -4  -7   5       36.47       43.17      1.32 o 
  -3  -7   5       85.72       89.68      2.35 o 
  -2  -7   5      569.15      574.56      9.25 o 
  -1  -7   5      280.53      265.00      5.41 o 
   0  -7   5       84.73       91.39      2.57 o 
   1  -7   5       75.82       68.87      3.17 o 
   2  -7   5      101.12      101.86      2.24 o 
   3  -7   5       71.57       65.83      1.83 o 
   4  -7   5        3.51        6.66      1.29 o 
   5  -7   5       42.38       35.73      1.15 o 
   6  -7   5       58.20       57.32      1.95 o 
   7  -7   5        2.82        1.93      0.55 o 
  -7  -6   5      464.69      490.87      7.52 o 
  -6  -6   5        1.24        1.23      0.41 o 
  -5  -6   5        8.02       11.17      1.12 o 
  -4  -6   5      210.97      215.44      3.56 o 
  -3  -6   5       90.50      103.15      2.86 o 
  -2  -6   5       81.61       97.91      3.31 o 
  -1  -6   5      116.37      128.34      6.89 o 
   0  -6   5       36.27       37.58      1.80 o 
   1  -6   5      478.99      466.06     11.61 o 
   2  -6   5       16.58       20.32      1.14 o 
   3  -6   5       27.99       28.42      1.16 o 
   4  -6   5       10.04        8.93      0.73 o 
   5  -6   5        4.81        2.28      0.44 o 
   6  -6   5       10.10        9.53      0.75 o 
   7  -6   5        0.23       -0.28      0.39 o 
  -8  -5   5        1.55        1.65      0.48 o 
  -7  -5   5      307.81      333.62      4.91 o 
  -6  -5   5       12.23       12.41      0.71 o 
  -5  -5   5      116.59      122.97      2.34 o 
  -4  -5   5      199.06      197.59      5.60 o 
  -3  -5   5     1208.11     1385.07     38.44 o 
  -2  -5   5        1.48        4.68      1.10 o 
  -1  -5   5      215.28      219.24      7.50 o 
   0  -5   5      124.00      136.50      3.98 o 
   1  -5   5      593.99      659.03     15.86 o 
   2  -5   5        0.20        2.60      0.75 o 
   3  -5   5      797.79      830.52     32.03 o 
   4  -5   5        1.63        2.03      0.52 o 
   5  -5   5      304.20      311.97      4.74 o 
   6  -5   5      123.69      138.49      2.53 o 
   7  -5   5       48.38       60.73      1.39 o 
   8  -5   5       57.02       61.41      2.48 o 
  -8  -4   5       38.74       36.85      1.10 o 
  -7  -4   5      150.45      163.18      2.71 o 
  -6  -4   5       42.35       45.59      1.20 o 
  -5  -4   5      154.76      146.27      3.43 o 
  -4  -4   5      195.95      171.65      4.96 o 
  -3  -4   5      408.29      446.65      9.68 o 
  -2  -4   5      176.72      188.98      9.09 o 
  -1  -4   5       24.82       28.76      1.79 o 
   0  -4   5      381.16      408.41     22.06 o 
   1  -4   5      682.07      672.97     14.36 o 
   2  -4   5       30.36       31.33      1.28 o 
   3  -4   5        2.75        4.27      0.96 o 
   4  -4   5       41.23       45.01      2.58 o 
   5  -4   5      253.14      251.24      3.91 o 
   6  -4   5      162.08      174.31      2.86 o 
   7  -4   5      109.70      118.02      2.19 o 
   8  -4   5      190.88      202.40      5.41 o 
  -8  -3   5      193.52      212.45      5.29 o 
  -7  -3   5        0.66        1.13      0.40 o 
  -6  -3   5      125.78      137.71      2.33 o 
  -5  -3   5      128.21      126.43      4.09 o 
  -4  -3   5       27.54       19.27      1.93 o 
  -3  -3   5      409.10      409.80     11.11 o 
  -2  -3   5      428.01      459.76     13.63 o 
  -1  -3   5      664.61      671.47     20.11 o 
   0  -3   5        5.62        7.97      0.86 o 
   1  -3   5      282.06      293.95      5.94 o 
   2  -3   5      363.96      410.15     11.99 o 
   3  -3   5      122.80      120.76      3.66 o 
   4  -3   5      310.62      316.87     10.04 o 
   5  -3   5      822.37      847.48     24.84 o 
   6  -3   5        3.46        5.67      0.86 o 
   7  -3   5        0.24        0.62      0.29 o 
   8  -3   5       62.29       63.51      1.54 o 
   9  -3   5      120.73      123.13      4.96 o 
  -8  -2   5        9.87       10.11      0.72 o 
  -7  -2   5       50.02       56.89      1.38 o 
  -6  -2   5        4.40        4.98      0.87 o 
  -5  -2   5       83.52       87.02      3.72 o 
  -4  -2   5        0.19        0.14      0.78 o 
  -3  -2   5        4.64        5.23      1.38 o 
  -2  -2   5      175.51      170.15      5.55 o 
  -1  -2   5       58.99       63.46      2.05 o 
   0  -2   5      268.82      275.80      7.24 o 
   1  -2   5       61.50       67.98      1.66 o 
   2  -2   5      525.10      458.90     12.73 o 
   3  -2   5        0.02       -0.12      0.66 o 
   4  -2   5        8.12       11.50      1.25 o 
   5  -2   5       78.01       86.68      3.70 o 
   6  -2   5        7.26        8.30      0.53 o 
   7  -2   5      296.11      276.57      5.22 o 
   8  -2   5      122.24      134.76      2.71 o 
   9  -2   5      101.97      121.93      2.71 o 
  -8  -1   5      376.87      391.04     11.15 o 
  -7  -1   5       71.94       82.55      1.86 o 
  -6  -1   5        4.89        6.63      0.58 o 
  -5  -1   5      284.52      283.93      6.40 o 
  -4  -1   5      126.91      122.31      3.96 o 
  -3  -1   5     3509.36     3859.59    146.20 o 
  -2  -1   5      261.43      306.01      9.24 o 
  -1  -1   5      372.42      366.41      8.85 o 
   0  -1   5     1202.41     1216.82     29.79 o 
   1  -1   5       45.25       54.39      1.36 o 
   2  -1   5      225.51      263.89      6.41 o 
   3  -1   5        0.01        1.33      0.52 o 
   4  -1   5        0.61        2.42      0.57 o 
   5  -1   5      430.19      424.72     12.76 o 
   6  -1   5     1092.92     1032.83     46.71 o 
   7  -1   5       98.10       98.15      1.79 o 
   8  -1   5      711.15      688.41     11.64 o 
   9  -1   5       72.58       75.10      1.81 o 
  -8   0   5       35.13       36.63      1.43 o 
  -7   0   5       14.56       16.31      1.31 o 
  -6   0   5     1408.19     1358.06     19.04 o 
  -5   0   5        4.86        5.53      0.92 o 
  -4   0   5        5.73        5.18      1.61 o 
  -3   0   5      542.72      574.05     16.68 o 
  -2   0   5      585.13      614.37     16.01 o 
  -1   0   5     2778.23     2920.84     58.72 o 
   0   0   5     2229.66     2199.61     44.24 o 
   1   0   5       33.14       35.87      0.91 o 
   2   0   5      240.77      245.33      4.90 o 
   3   0   5       15.94       19.12      3.17 o 
   4   0   5      266.10      266.79      9.65 o 
   5   0   5      164.95      144.07      5.83 o 
   6   0   5      260.83      280.46     11.02 o 
   7   0   5      108.52       93.51      1.72 o 
   8   0   5      249.89      259.09      4.76 o 
   9   0   5        3.18        3.33      0.35 o 
  -8   1   5        0.15        1.57      0.66 o 
  -7   1   5       76.17       87.68      3.48 o 
  -6   1   5       12.91       12.21      0.78 o 
  -5   1   5       15.25        9.65      0.93 o 
  -4   1   5     1164.72     1135.22     26.49 o 
  -3   1   5      513.07      529.26     12.68 o 
  -2   1   5      309.63      370.93      8.96 o 
  -1   1   5     5535.52     5543.61     99.06 o 
   0   1   5    11950.32    11536.18    241.19 o 
   1   1   5      630.58      673.37     12.09 o 
   2   1   5     1011.89      977.72     17.16 o 
   3   1   5     3616.20     3705.44    171.25 o 
   4   1   5       33.58       36.19      1.69 o 
   5   1   5      136.97      131.28      5.25 o 
   6   1   5       16.34       19.49      1.84 o 
   7   1   5       16.79       11.11      0.44 o 
   8   1   5        7.53        4.59      0.37 o 
   9   1   5       11.27       14.53      0.65 o 
  10   1   5       55.61       53.84      1.95 o 
  -8   2   5       13.39       13.38      1.10 o 
  -7   2   5       17.58       20.79      1.56 o 
  -6   2   5       49.64       51.98      1.85 o 
  -5   2   5      189.88      179.39      6.68 o 
  -4   2   5       21.05       22.62      1.43 o 
  -3   2   5     1591.79     1890.43     43.08 o 
  -2   2   5      910.77      891.19     20.58 o 
  -1   2   5      530.42      510.46      9.51 o 
   0   2   5     8955.49     8791.32    156.57 o 
   1   2   5      649.20      715.07     12.43 o 
   2   2   5       28.49       20.23      0.81 o 
   3   2   5     5371.03     5701.45    342.22 o 
   4   2   5     2824.88     3313.97    104.26 o 
   5   2   5        5.84        3.03      0.64 o 
   6   2   5      157.69      155.76      7.85 o 
   7   2   5      143.63      143.29      2.22 o 
   8   2   5      259.28      227.86      3.79 o 
   9   2   5      409.14      388.11      6.74 o 
  10   2   5      140.30      155.41      3.32 o 
  -8   3   5       93.09       95.29      4.13 o 
  -7   3   5       65.00       64.58      2.53 o 
  -6   3   5      159.18      162.07      3.92 o 
  -5   3   5       48.13       48.41      1.92 o 
  -4   3   5       91.31       93.79      3.12 o 
  -3   3   5       25.26       21.42      1.13 o 
  -2   3   5      995.41     1001.33     20.44 o 
  -1   3   5      676.12      616.89     11.41 o 
   0   3   5      689.09      697.20     12.77 o 
   1   3   5     4592.71     4429.51     82.56 o 
   2   3   5       10.36       15.33      1.72 o 
   3   3   5      544.52      577.78     12.82 o 
   4   3   5     1250.95     1302.96     37.84 o 
   5   3   5       23.13       26.15      2.75 o 
   6   3   5       29.05       32.54      2.23 o 
   7   3   5       78.72       80.39      1.66 o 
   8   3   5      123.74      132.33      2.40 o 
   9   3   5        0.28        0.60      0.31 o 
  10   3   5       99.48       83.92      2.31 o 
  -8   4   5      325.03      315.10     10.75 o 
  -7   4   5      880.50      926.67     21.29 o 
  -6   4   5        9.61       10.63      0.93 o 
  -5   4   5      420.04      433.69     12.64 o 
  -4   4   5       19.88       25.58      1.84 o 
  -3   4   5       73.10       76.09      2.54 o 
  -2   4   5      755.26      808.73     16.73 o 
  -1   4   5       75.20       71.73      2.02 o 
   0   4   5       15.26       16.99      0.76 o 
   1   4   5      232.19      222.75      4.35 o 
   2   4   5        0.07        1.04      0.34 o 
   3   4   5        9.35       14.00      0.85 o 
   4   4   5       39.71       43.26      1.44 o 
   5   4   5       20.82       21.28      2.12 o 
   6   4   5       29.47       28.08      3.30 o 
   7   4   5       33.57       21.29      0.85 o 
   8   4   5      338.52      294.46      4.43 o 
   9   4   5      739.21      710.93     12.97 o 
  10   4   5        0.95        0.28      0.52 o 
  -7   5   5      217.56      230.47      6.04 o 
  -6   5   5     1096.46     1040.22     19.73 o 
  -5   5   5      262.04      263.55      4.69 o 
  -4   5   5      257.97      288.50     13.50 o 
  -3   5   5      173.22      199.17      5.51 o 
  -2   5   5      936.90      945.74     19.52 o 
  -1   5   5      184.60      175.44      4.15 o 
   0   5   5      111.43      124.83      2.73 o 
   1   5   5       66.70       55.10      1.47 o 
   2   5   5      436.40      512.58     11.29 o 
   3   5   5       60.75       66.69      1.78 o 
   4   5   5       74.46       66.31      1.79 o 
   5   5   5      418.14      373.30     10.04 o 
   6   5   5        0.23        2.06      0.43 o 
   7   5   5      132.36      123.60      2.57 o 
   8   5   5        6.14        8.39      0.51 o 
   9   5   5       47.06       43.00      1.06 o 
  10   5   5       34.27       45.85      1.56 o 
  -7   6   5      368.49      372.74      8.97 o 
  -6   6   5        7.07        7.93      1.79 o 
  -5   6   5        3.24        5.33      0.79 o 
  -4   6   5      123.32      129.53      5.10 o 
  -3   6   5      346.64      335.69     10.89 o 
  -2   6   5     1295.84     1265.07     35.50 o 
  -1   6   5        0.64        0.09      0.48 o 
   0   6   5      155.66      179.82      4.26 o 
   1   6   5      893.95      995.18     18.33 o 
   2   6   5     3651.81     3699.09     78.15 o 
   3   6   5      159.75      182.40      4.49 o 
   4   6   5       26.45       24.89      1.25 o 
   5   6   5      211.05      211.67      5.23 o 
   6   6   5      886.20      816.71     27.94 o 
   7   6   5      717.33      688.14     15.38 o 
   8   6   5      310.26      283.01      5.04 o 
   9   6   5       15.49       10.70      0.59 o 
  -7   7   5      120.20      114.85      4.68 o 
  -6   7   5      540.13      545.55     13.07 o 
  -5   7   5        1.95        3.07      0.83 o 
  -4   7   5       59.00       60.89      2.34 o 
  -3   7   5       42.75       50.64      2.10 o 
  -2   7   5       98.04      106.81      4.18 o 
  -1   7   5        3.78        5.90      0.97 o 
   0   7   5       53.53       58.18      2.21 o 
   1   7   5      219.26      236.47      5.46 o 
   2   7   5      311.23      298.61     11.68 o 
   3   7   5       93.06       66.61      2.82 o 
   4   7   5      252.74      259.49      8.38 o 
   5   7   5      613.95      593.21     18.04 o 
   6   7   5      479.32      484.45     13.10 o 
   7   7   5      850.83      800.71     14.51 o 
   8   7   5        7.29        8.49      0.77 o 
   9   7   5        2.13        1.02      0.40 o 
  -6   8   5      145.66      151.23      4.28 o 
  -5   8   5       63.15       62.31      2.94 o 
  -4   8   5       59.77       59.97      1.71 o 
  -3   8   5       13.88       12.81      1.36 o 
  -2   8   5       54.40       48.30      2.44 o 
  -1   8   5       20.96       22.07      1.93 o 
   0   8   5      177.44      179.91      4.06 o 
   1   8   5        3.28       13.94      2.89 o 
   2   8   5        8.63        6.16      1.93 o 
   3   8   5      800.51      918.22     39.21 o 
   4   8   5       94.46      104.81      4.09 o 
   5   8   5       43.31       43.78      2.75 o 
   6   8   5      298.78      299.10      9.83 o 
   7   8   5       12.11       12.76      1.00 o 
   8   8   5        0.42        0.31      0.44 o 
   9   8   5      116.89      115.76      2.35 o 
  -6   9   5      467.99      454.16     10.63 o 
  -5   9   5      446.73      445.65      9.07 o 
  -4   9   5      159.68      156.27      3.34 o 
  -3   9   5      756.29      818.57     12.57 o 
  -2   9   5       35.18       41.03      1.78 o 
  -1   9   5      249.63      248.24      5.91 o 
   0   9   5      111.80      114.00      2.96 o 
   1   9   5       41.92       39.11      1.40 o 
   2   9   5        5.60        7.32      1.06 o 
   3   9   5       15.33       13.31      1.45 o 
   4   9   5       74.94       86.13      3.94 o 
   5   9   5      513.61      480.65     10.01 o 
   6   9   5       55.93       53.11      2.42 o 
   7   9   5        0.22        2.20      0.64 o 
   8   9   5      259.44      243.10      6.67 o 
   9   9   5        8.82       10.53      0.86 o 
  -5  10   5      101.45      112.02      4.68 o 
  -4  10   5        0.01        0.56      0.48 o 
  -3  10   5      702.59      681.48     10.55 o 
  -2  10   5      125.62      130.87      2.68 o 
  -1  10   5      424.36      433.74      7.05 o 
   0  10   5      222.20      226.64      6.40 o 
   1  10   5       56.22       47.83      1.63 o 
   2  10   5        7.75        5.65      0.84 o 
   3  10   5      335.55      328.27      7.21 o 
   4  10   5      451.16      497.05     10.02 o 
   5  10   5      197.95      177.42      4.32 o 
   6  10   5       17.42       23.74      1.19 o 
   7  10   5       20.98       19.33      1.09 o 
   8  10   5      194.08      189.13      4.26 o 
  -5  11   5        4.36        3.58      0.83 o 
  -4  11   5        0.40       -0.09      0.48 o 
  -3  11   5       10.13       11.57      0.91 o 
  -2  11   5      201.15      223.54      4.01 o 
  -1  11   5       22.80       26.52      1.06 o 
   0  11   5      136.63      146.30      2.91 o 
   1  11   5      378.55      368.58      7.47 o 
   2  11   5       18.99       22.94      1.01 o 
   3  11   5       41.54       32.91      1.20 o 
   4  11   5      934.13      910.85     17.66 o 
   5  11   5      250.49      271.16      7.09 o 
   6  11   5       87.00       85.15      2.04 o 
   7  11   5        3.73        4.46      0.92 o 
   8  11   5       88.37      102.23      3.03 o 
  -4  12   5        0.22        0.00      0.46 o 
  -3  12   5      105.38      104.84      3.31 o 
  -2  12   5        0.74        0.92      0.41 o 
  -1  12   5       11.57       13.77      0.79 o 
   0  12   5        0.44        0.41      0.69 o 
   1  12   5       77.31       77.31      2.26 o 
   2  12   5       72.09       68.73      1.99 o 
   3  12   5      148.42      142.49      3.09 o 
   4  12   5       13.10       15.54      0.91 o 
   5  12   5       25.36       25.73      1.31 o 
   6  12   5        2.08        1.19      0.52 o 
   7  12   5       70.95       56.30      1.47 o 
  -3  13   5      237.92      231.78      8.27 o 
  -2  13   5        2.98        3.31      0.78 o 
  -1  13   5        0.01        2.33      2.24 o 
   0  13   5       72.12       64.23      1.79 o 
   1  13   5      302.27      291.70      6.46 o 
   2  13   5      196.22      220.40      5.08 o 
   3  13   5        1.14        3.09      1.51 o 
   4  13   5       57.60       61.61      2.19 o 
   5  13   5       33.86       33.19      1.27 o 
   6  13   5        3.06        4.54      0.55 o 
  -1  14   5       16.43       21.59      1.25 o 
   0  14   5       52.32       47.75      1.34 o 
   1  14   5       15.33       14.89      1.17 o 
   2  14   5        8.41        9.20      1.51 o 
   3  14   5        0.08        0.35      0.47 o 
   4  14   5       79.43       78.93      2.53 o 
   5  14   5       25.13       26.71      1.12 o 
   1  15   5       21.05       27.81      1.65 o 
   2  15   5       36.00       33.37      3.30 o 
   3  15   5       56.57       56.73      3.03 o 
  -2 -11   6       34.36       29.74      1.93 o 
  -1 -11   6       17.64       22.08      1.25 o 
   0 -11   6       19.42       18.17      1.65 o 
  -4 -10   6       23.64       21.29      0.99 o 
  -3 -10   6       20.84       20.93      0.94 o 
  -2 -10   6        1.03        1.75      1.02 o 
  -1 -10   6      177.99      186.73      4.38 o 
   0 -10   6      209.64      222.68      4.29 o 
   1 -10   6        1.32        2.56      0.57 o 
   2 -10   6        2.86        2.75      0.83 o 
   3 -10   6      175.09      166.41      6.34 o 
  -5  -9   6       28.18       29.94      0.96 o 
  -4  -9   6       18.74       19.59      0.95 o 
  -3  -9   6      106.78      106.14      2.26 o 
  -2  -9   6      640.62      678.10     10.55 o 
  -1  -9   6      278.23      293.44      5.01 o 
   0  -9   6       90.79      101.09      2.50 o 
   1  -9   6       54.77       54.54      1.96 o 
   2  -9   6       41.64       52.94      1.80 o 
   3  -9   6       80.92       66.93      2.34 o 
   4  -9   6       28.18       28.11      1.36 o 
   5  -9   6      152.10      152.91      5.23 o 
  -6  -8   6       85.97       81.30      1.62 o 
  -5  -8   6       18.02       19.25      0.73 o 
  -4  -8   6       26.35       25.41      1.27 o 
  -3  -8   6        3.64        4.69      0.69 o 
  -2  -8   6       24.36       28.79      1.40 o 
  -1  -8   6      304.89      312.59      5.41 o 
   0  -8   6       27.82       29.22      1.22 o 
   1  -8   6      174.65      168.46      4.22 o 
   2  -8   6       54.68       51.76      1.47 o 
   3  -8   6      206.80      199.50      4.13 o 
   4  -8   6        4.09        5.39      0.75 o 
   5  -8   6       54.04       57.52      1.59 o 
  -7  -7   6        0.03        1.10      0.83 o 
  -6  -7   6       77.30       78.74      1.43 o 
  -5  -7   6       51.45       52.39      1.69 o 
  -4  -7   6       19.32       16.31      1.03 o 
  -3  -7   6       36.06       36.13      1.50 o 
  -2  -7   6        1.23        3.97      0.66 o 
  -1  -7   6      179.90      197.20      3.46 o 
   0  -7   6       84.95       83.62      2.05 o 
   1  -7   6       22.15       26.38      1.23 o 
   2  -7   6       41.68       38.09      1.43 o 
   3  -7   6      291.69      266.70      5.26 o 
   4  -7   6       76.57       65.98      2.03 o 
   5  -7   6       38.09       45.65      1.43 o 
   6  -7   6       67.58       68.71      2.50 o 
  -7  -6   6       59.35       59.71      1.70 o 
  -6  -6   6       13.60       15.81      0.84 o 
  -5  -6   6       24.60       26.45      1.11 o 
  -4  -6   6       15.92       14.26      0.91 o 
  -3  -6   6        9.19        9.68      0.75 o 
  -2  -6   6        7.65       11.58      0.92 o 
  -1  -6   6       70.13       67.79      2.42 o 
   0  -6   6       27.06       29.85      1.37 o 
   1  -6   6        2.03        2.54      0.56 o 
   2  -6   6        0.48        2.40      0.51 o 
   3  -6   6      271.38      254.58      6.91 o 
   4  -6   6       85.44       78.73      1.81 o 
   5  -6   6       58.29       56.52      1.51 o 
   6  -6   6      116.95      113.28      2.59 o 
   7  -6   6        3.36        2.90      0.39 o 
  -7  -5   6       88.28       90.24      1.82 o 
  -6  -5   6       17.57       19.51      0.75 o 
  -5  -5   6        0.17       -0.27      0.42 o 
  -4  -5   6      453.42      429.61      6.90 o 
  -3  -5   6      269.16      292.71     16.12 o 
  -2  -5   6        1.41        1.93      1.38 o 
  -1  -5   6       10.25        7.05      1.06 o 
   0  -5   6       27.97       30.19      1.53 o 
   1  -5   6       31.78       32.17      1.59 o 
   2  -5   6       11.14       10.72      1.00 o 
   3  -5   6      304.49      279.54      5.22 o 
   4  -5   6      104.88       97.85      2.08 o 
   5  -5   6      357.49      353.74      7.24 o 
   6  -5   6       96.99      105.67      2.23 o 
   7  -5   6        0.58        0.96      0.69 o 
  -8  -4   6      326.64      338.19      6.68 o 
  -7  -4   6      190.31      209.71      3.28 o 
  -6  -4   6       56.36       56.86      1.28 o 
  -5  -4   6       13.12       16.12      0.93 o 
  -4  -4   6       27.15       29.96      1.46 o 
  -3  -4   6       33.80       26.73      1.36 o 
  -2  -4   6      297.09      268.99     10.20 o 
  -1  -4   6      107.46      115.76      4.38 o 
   0  -4   6        0.54        2.36      0.83 o 
   1  -4   6      348.71      437.52     10.76 o 
   2  -4   6      891.80      938.54     22.09 o 
   3  -4   6       73.92       76.04      2.47 o 
   4  -4   6      284.35      274.84      7.48 o 
   5  -4   6        0.29        1.62      0.41 o 
   6  -4   6       35.26       38.45      1.00 o 
   7  -4   6       63.56       59.27      1.49 o 
   8  -4   6       90.24      100.79      3.58 o 
  -8  -3   6       13.45       21.94      1.00 o 
  -7  -3   6        0.20        0.75      0.42 o 
  -6  -3   6       96.88       99.28      1.97 o 
  -5  -3   6        1.51        1.47      0.72 o 
  -4  -3   6       24.85       22.55      1.33 o 
  -3  -3   6       65.37       64.48      1.90 o 
  -2  -3   6      349.28      385.40     17.09 o 
  -1  -3   6      240.81      249.13     11.85 o 
   0  -3   6       81.04       84.63      5.51 o 
   1  -3   6      981.97      981.62     20.53 o 
   2  -3   6     1761.91     1910.52     44.08 o 
   3  -3   6      123.10      131.82      3.54 o 
   4  -3   6       88.37       86.08      3.64 o 
   5  -3   6      622.06      595.55      9.89 o 
   6  -3   6       52.29       52.26      1.61 o 
   7  -3   6       55.16       58.45      1.44 o 
   8  -3   6       84.48       88.01      1.85 o 
  -8  -2   6        2.09        1.74      0.48 o 
  -7  -2   6       39.52       40.11      1.08 o 
  -6  -2   6       20.59       18.86      0.81 o 
  -5  -2   6       82.17       81.47      1.65 o 
  -4  -2   6      156.74      147.74      6.89 o 
  -3  -2   6      572.44      516.79     11.12 o 
  -2  -2   6      304.01      254.79     11.44 o 
  -1  -2   6      411.40      418.55     12.87 o 
   0  -2   6      305.29      332.63     15.44 o 
   1  -2   6       52.31       49.41      1.83 o 
   2  -2   6      494.30      493.68     14.24 o 
   3  -2   6        6.17       11.33      0.65 o 
   4  -2   6        2.19        5.44      1.51 o 
   5  -2   6      298.80      315.63     22.60 o 
   6  -2   6      995.88      992.58     14.37 o 
   7  -2   6      143.44      149.86      5.92 o 
   8  -2   6       63.25       63.16      1.77 o 
   9  -2   6       79.81       99.42      3.12 o 
  -8  -1   6       71.70       84.20      2.23 o 
  -7  -1   6        2.88        5.31      0.64 o 
  -6  -1   6       20.04       19.11      0.82 o 
  -5  -1   6        5.02       13.50      2.34 o 
  -4  -1   6       10.13        8.34      1.12 o 
  -3  -1   6        1.34        3.52      1.10 o 
  -2  -1   6      119.76      121.44      4.28 o 
  -1  -1   6        0.04        0.83      0.58 o 
   0  -1   6        6.80        4.27      0.58 o 
   1  -1   6      776.63      782.70     16.30 o 
   2  -1   6     2253.40     2489.62     68.86 o 
   3  -1   6      303.65      276.22     11.58 o 
   4  -1   6       52.96       60.40      3.30 o 
   5  -1   6        0.67        1.14      0.66 o 
   6  -1   6        6.95        6.93      0.95 o 
   7  -1   6       34.05       33.08      1.20 o 
   8  -1   6        0.55        2.00      0.80 o 
   9  -1   6       95.29      101.85      3.21 o 
  -8   0   6       14.81       14.20      1.10 o 
  -7   0   6       11.64       11.84      0.71 o 
  -6   0   6      135.04      141.61      2.75 o 
  -5   0   6       41.34       46.23      2.09 o 
  -4   0   6      107.76       95.46      3.51 o 
  -3   0   6     1846.94     1825.44     50.49 o 
  -2   0   6      182.08      209.07      5.46 o 
  -1   0   6      477.12      558.65     11.47 o 
   0   0   6     1567.86     1620.59     46.82 o 
   1   0   6      318.84      335.40      7.22 o 
   2   0   6      120.86      135.75      3.17 o 
   3   0   6      500.51      499.95     15.31 o 
   4   0   6        7.54       10.69      1.06 o 
   5   0   6      179.67      182.30      7.71 o 
   6   0   6        0.03        0.28      0.97 o 
   7   0   6        3.35        3.82      0.44 o 
   8   0   6        2.67        5.13      0.63 o 
   9   0   6       11.46        8.89      0.65 o 
  -8   1   6       51.68       51.77      2.75 o 
  -7   1   6       24.31       22.01      1.01 o 
  -6   1   6        4.72        4.05      0.64 o 
  -5   1   6      634.55      661.69     15.47 o 
  -4   1   6       57.60       47.08      3.58 o 
  -3   1   6      218.39      232.45      7.50 o 
  -2   1   6      707.06      775.81     18.16 o 
  -1   1   6      100.10      100.93      2.54 o 
   0   1   6      160.10      153.29      3.09 o 
   1   1   6        1.92        0.55      0.26 o 
   2   1   6     2441.83     2651.46     55.76 o 
   3   1   6       20.64       46.53      3.58 o 
   4   1   6      842.37      906.02     30.28 o 
   5   1   6       23.82       17.07      1.65 o 
   6   1   6        8.97        9.19      1.45 o 
   7   1   6      210.54      179.42      3.24 o 
   8   1   6      111.95      109.36      2.36 o 
   9   1   6       97.61       78.57      2.06 o 
  -8   2   6       35.23       43.56      1.75 o 
  -7   2   6       12.94       13.28      0.83 o 
  -6   2   6       13.58       14.05      1.15 o 
  -5   2   6       25.82       28.80      1.53 o 
  -4   2   6        0.05        1.65      1.10 o 
  -3   2   6      117.77      117.99      3.69 o 
  -2   2   6       67.96       67.70      1.95 o 
  -1   2   6     3514.59     3830.54     68.54 o 
   0   2   6       62.91       60.28      1.47 o 
   1   2   6        4.62       12.00      1.01 o 
   2   2   6      559.35      584.29     16.03 o 
   3   2   6      662.46      724.67     32.59 o 
   4   2   6      770.22      728.39     23.77 o 
   5   2   6       10.90       19.39      4.68 o 
   6   2   6        6.03       10.14      1.45 o 
   7   2   6       16.01       19.22      0.68 o 
   8   2   6      208.48      181.92      3.27 o 
   9   2   6       41.93       49.07      1.33 o 
  10   2   6       15.23       15.19      0.97 o 
  -8   3   6       54.17       52.32      2.75 o 
  -7   3   6       52.01       50.42      2.14 o 
  -6   3   6        9.56       10.67      0.89 o 
  -5   3   6       57.19       57.41      2.28 o 
  -4   3   6        3.85        4.68      1.17 o 
  -3   3   6     1303.22     1358.32     37.94 o 
  -2   3   6      402.25      421.64     10.46 o 
  -1   3   6      155.45      167.76      3.51 o 
   0   3   6     1045.53      965.18     17.63 o 
   1   3   6       87.78       87.92      2.15 o 
   2   3   6      316.87      367.41     10.80 o 
   3   3   6      110.53      128.15      2.83 o 
   4   3   6      726.72      775.79     25.33 o 
   5   3   6        1.05        1.17      1.93 o 
   6   3   6        3.69        2.78      1.06 o 
   7   3   6       74.51       74.19      1.49 o 
   8   3   6      734.98      616.22      9.29 o 
   9   3   6       33.79       30.73      0.95 o 
  10   3   6       29.63       23.13      1.65 o 
  -8   4   6      262.93      274.53      9.37 o 
  -7   4   6     1254.29     1372.76     30.90 o 
  -6   4   6      182.20      184.13      7.50 o 
  -5   4   6       10.04        9.20      0.74 o 
  -4   4   6        0.01        0.76      0.86 o 
  -3   4   6       66.63       76.41      3.31 o 
  -2   4   6      290.85      330.24      8.49 o 
  -1   4   6      527.44      523.76     11.10 o 
   0   4   6      160.12      181.23      3.71 o 
   1   4   6     1272.86     1242.79     25.41 o 
   2   4   6      111.67      163.67      3.96 o 
   3   4   6      548.67      533.64     12.00 o 
   4   4   6       44.27       47.02      1.48 o 
   5   4   6      209.10      190.37      7.18 o 
   6   4   6        0.01        5.19      4.13 o 
   7   4   6       11.50       10.29      0.77 o 
   8   4   6        8.76        8.68      0.50 o 
   9   4   6       17.25       20.07      0.83 o 
  10   4   6      159.29      185.02      4.66 o 
  -7   5   6        2.17        2.32      0.68 o 
  -6   5   6       69.18       71.47      2.21 o 
  -5   5   6        7.99        8.55      0.78 o 
  -4   5   6       67.00       61.70      2.53 o 
  -3   5   6     2373.72     2429.39     67.05 o 
  -2   5   6      976.53      950.95     26.96 o 
  -1   5   6       37.02       42.51      1.50 o 
   0   5   6      151.93      139.06      3.04 o 
   1   5   6      179.11      170.41      3.98 o 
   2   5   6      897.62      849.52     18.45 o 
   3   5   6       18.65       13.55      0.75 o 
   4   5   6       36.68       39.23      1.44 o 
   5   5   6      476.55      460.65     10.60 o 
   6   5   6      327.81      336.53     17.92 o 
   7   5   6       36.95       31.19      1.10 o 
   8   5   6      114.50      101.35      2.00 o 
   9   5   6        0.06        1.04      0.34 o 
  10   5   6       22.58       31.94      1.65 o 
  -7   6   6       96.76      102.33      3.12 o 
  -6   6   6      238.32      227.34      4.98 o 
  -5   6   6      110.73      103.56      2.43 o 
  -4   6   6       27.77       33.59      1.95 o 
  -3   6   6      717.71      780.62     32.85 o 
  -2   6   6      102.54      111.76      4.38 o 
  -1   6   6      110.20      115.62      3.60 o 
   0   6   6      101.12      114.51      3.02 o 
   1   6   6       34.16       48.71      1.44 o 
   2   6   6     1450.29     1596.30     47.33 o 
   3   6   6      233.16      242.15      5.79 o 
   4   6   6        9.79        7.77      0.75 o 
   5   6   6       29.00       29.50      1.61 o 
   6   6   6      859.95      826.51     40.32 o 
   7   6   6      305.52      311.75      5.97 o 
   8   6   6      250.33      222.34      4.26 o 
   9   6   6       80.42       81.58      1.74 o 
  -7   7   6       88.80       92.26      3.86 o 
  -6   7   6      158.93      178.76      4.13 o 
  -5   7   6        7.20        5.81      0.80 o 
  -4   7   6       92.11       95.72      2.37 o 
  -3   7   6       82.69       94.76      8.12 o 
  -2   7   6     1041.36     1036.07     55.00 o 
  -1   7   6       23.70       29.77      1.37 o 
   0   7   6      325.56      312.27      8.01 o 
   1   7   6       21.29       27.17      1.11 o 
   2   7   6      866.28      850.70     25.09 o 
   3   7   6      114.87      133.44      4.06 o 
   4   7   6      165.05      170.40      5.03 o 
   5   7   6      679.30      669.04     24.29 o 
   6   7   6     1904.86     1845.25     44.55 o 
   7   7   6      163.37      163.96      3.53 o 
   8   7   6       86.87       90.31      2.11 o 
   9   7   6       10.83       15.22      0.79 o 
  -6   8   6       15.25       20.11      1.36 o 
  -5   8   6        7.42        9.69      1.27 o 
  -4   8   6        2.71        4.05      0.61 o 
  -3   8   6      418.35      436.86      7.10 o 
  -2   8   6        2.64        7.12      2.85 o 
  -1   8   6       59.13       54.36      1.74 o 
   0   8   6        1.13        1.38      0.50 o 
   1   8   6      167.97      201.34      5.51 o 
   2   8   6      321.99      336.02     10.72 o 
   3   8   6       80.23       80.90      3.40 o 
   4   8   6      172.41      181.22      6.33 o 
   5   8   6      425.31      366.15     12.68 o 
   6   8   6      918.36      851.13     17.12 o 
   7   8   6       49.52       57.66      2.23 o 
   8   8   6       37.66       37.60      1.12 o 
   9   8   6      523.68      526.72     10.14 o 
  -6   9   6       35.80       43.50      2.48 o 
  -5   9   6       21.11       25.67      1.31 o 
  -4   9   6      800.30      786.81     11.99 o 
  -3   9   6       17.68       18.58      0.95 o 
  -2   9   6       10.03       11.45      0.89 o 
  -1   9   6      208.74      214.16      8.22 o 
   0   9   6       15.28       19.86      1.57 o 
   1   9   6      171.24      162.44      5.23 o 
   2   9   6      101.92       90.05      5.23 o 
   3   9   6       87.69       86.14      3.79 o 
   4   9   6        6.57        4.68      1.06 o 
   5   9   6      115.89      100.76      2.84 o 
   6   9   6       99.41      105.81      2.93 o 
   7   9   6      169.72      166.84      5.09 o 
   8   9   6       16.69       21.05      0.95 o 
   9   9   6        2.00        3.30      0.58 o 
  -5  10   6       21.97       20.94      1.25 o 
  -4  10   6        0.19        0.49      0.47 o 
  -3  10   6        3.02        5.27      0.62 o 
  -2  10   6      203.78      201.46      3.72 o 
  -1  10   6      559.43      558.28      8.83 o 
   0  10   6      551.00      551.91     11.25 o 
   1  10   6      240.10      240.46      5.46 o 
   2  10   6      152.11      138.14      3.65 o 
   3  10   6       11.88       13.27      1.36 o 
   4  10   6       25.15       24.81      1.12 o 
   5  10   6       35.36       29.68      1.48 o 
   6  10   6       25.23       28.13      1.41 o 
   7  10   6      167.15      158.21      3.84 o 
   8  10   6        0.71       -0.15      0.39 o 
  -4  11   6        0.42        1.17      0.45 o 
  -3  11   6       31.31       30.08      1.02 o 
  -2  11   6      172.98      183.04      3.40 o 
  -1  11   6      308.87      336.41      5.64 o 
   0  11   6       12.96       18.12      1.13 o 
   1  11   6      796.72      765.33     11.79 o 
   2  11   6        0.34        2.03      0.58 o 
   3  11   6       20.83       16.58      0.87 o 
   4  11   6        3.44        6.49      1.64 o 
   5  11   6       21.63       15.72      2.15 o 
   6  11   6        0.54        0.58      0.57 o 
   7  11   6       32.48       35.60      1.77 o 
   8  11   6       88.71       84.41      2.31 o 
  -4  12   6       41.71       42.13      2.48 o 
  -3  12   6        0.49        0.28      0.48 o 
  -2  12   6      279.79      299.23      6.10 o 
  -1  12   6      393.34      409.91      6.68 o 
   0  12   6      150.36      147.47      3.00 o 
   1  12   6      201.50      201.63      4.26 o 
   2  12   6      161.01      162.53      3.63 o 
   3  12   6       41.93       31.98      1.16 o 
   4  12   6       33.64       36.51      1.29 o 
   5  12   6        5.51        9.49      1.27 o 
   6  12   6        4.66        3.29      0.55 o 
   7  12   6        3.62        4.40      0.50 o 
  -3  13   6       31.08       32.21      2.20 o 
  -2  13   6       45.58       45.71      1.95 o 
  -1  13   6      101.12       96.63      2.27 o 
   0  13   6       30.23       29.89      1.18 o 
   1  13   6       14.94       16.12      1.36 o 
   2  13   6      163.29      162.49      3.43 o 
   3  13   6       60.35       55.40      1.91 o 
   4  13   6       12.76       10.20      0.65 o 
   5  13   6       62.11       51.77      1.62 o 
   6  13   6       37.08       47.14      2.54 o 
  -1  14   6        0.24       -0.37      0.61 o 
   0  14   6        1.35        0.64      0.48 o 
   1  14   6        9.59       10.46      0.97 o 
   2  14   6      199.76      194.08      4.83 o 
   3  14   6        0.01        0.37      0.45 o 
   4  14   6        0.45        1.51      0.58 o 
   5  14   6      116.76      110.20      4.27 o 
   1  15   6        9.43        2.20      0.83 o 
   2  15   6      127.99      144.45      3.99 o 
   3  15   6      139.88      159.78      6.34 o 
  -3 -10   7      157.15      138.85      5.51 o 
  -2 -10   7      128.42      113.45      2.80 o 
  -1 -10   7       10.75       11.49      1.06 o 
   0 -10   7       12.39       15.15      1.17 o 
   1 -10   7        9.48        7.43      1.10 o 
   2 -10   7       56.61       55.07      2.48 o 
  -4  -9   7       15.24       17.76      1.19 o 
  -3  -9   7        1.18        2.48      0.45 o 
  -2  -9   7      280.97      306.77      5.66 o 
  -1  -9   7      649.62      664.21     13.10 o 
   0  -9   7       16.80       20.09      1.03 o 
   1  -9   7       15.19       13.60      1.65 o 
   2  -9   7      287.23      278.49      7.46 o 
   3  -9   7        5.19        5.92      1.24 o 
   4  -9   7        5.05        6.61      0.83 o 
  -5  -8   7      149.26      144.47      2.59 o 
  -4  -8   7      135.08      141.55      3.45 o 
  -3  -8   7       45.28       48.30      1.40 o 
  -2  -8   7       20.59       22.80      1.00 o 
  -1  -8   7      390.35      411.23      6.73 o 
   0  -8   7      371.07      395.41      7.34 o 
   1  -8   7        1.32        3.12      1.13 o 
   2  -8   7       46.14       42.86      1.68 o 
   3  -8   7      119.21      107.67      2.80 o 
   4  -8   7       26.28       24.80      1.62 o 
   5  -8   7       11.84       14.60      0.73 o 
  -6  -7   7       48.73       50.55      1.12 o 
  -5  -7   7       96.22       98.56      2.01 o 
  -4  -7   7       56.83       62.31      1.62 o 
  -3  -7   7       11.58       13.39      0.99 o 
  -2  -7   7        0.14        1.10      0.72 o 
  -1  -7   7      206.57      222.68      4.07 o 
   0  -7   7      164.98      171.82      4.32 o 
   1  -7   7       40.22       40.68      1.77 o 
   2  -7   7      321.00      320.10      5.96 o 
   3  -7   7       14.85       16.33      0.81 o 
   4  -7   7       32.79       27.64      0.94 o 
   5  -7   7      278.19      272.62      5.51 o 
   6  -7   7      555.25      561.82     12.98 o 
  -6  -6   7        4.42        6.67      0.44 o 
  -5  -6   7       32.61       28.05      0.97 o 
  -4  -6   7       16.50       16.10      1.03 o 
  -3  -6   7       22.02       20.29      0.93 o 
  -2  -6   7       38.35       43.05      1.44 o 
  -1  -6   7       46.48       47.34      1.57 o 
   0  -6   7       67.03       70.13      2.14 o 
   1  -6   7      143.53      152.72      3.18 o 
   2  -6   7      263.80      257.69      4.12 o 
   3  -6   7        3.21        4.26      0.59 o 
   4  -6   7       67.36       68.99      1.66 o 
   5  -6   7      448.65      487.99      9.50 o 
   6  -6   7       85.28       92.42      2.05 o 
   7  -6   7      161.59      184.59      6.34 o 
  -7  -5   7      119.99      120.44      2.81 o 
  -6  -5   7        5.78        5.93      0.62 o 
  -5  -5   7      119.36      117.49      2.49 o 
  -4  -5   7       56.57       55.47      1.78 o 
  -3  -5   7      184.39      187.92      3.92 o 
  -2  -5   7        1.91        1.65      0.79 o 
  -1  -5   7      163.18      159.90      5.16 o 
   0  -5   7      250.83      262.60      5.77 o 
   1  -5   7      208.04      212.11      4.77 o 
   2  -5   7     1585.21     1562.51     34.93 o 
   3  -5   7        5.23        6.03      0.87 o 
   4  -5   7        9.69       10.42      0.77 o 
   5  -5   7       12.71       15.48      0.79 o 
   6  -5   7       86.71       97.82      3.97 o 
   7  -5   7       16.56       21.20      0.97 o 
  -7  -4   7      163.79      169.80      2.93 o 
  -6  -4   7        2.27        1.14      0.48 o 
  -5  -4   7       28.55       29.47      0.96 o 
  -4  -4   7       49.57       53.73      2.05 o 
  -3  -4   7       44.13       47.22      2.12 o 
  -2  -4   7      128.77      122.29      5.51 o 
  -1  -4   7       11.03       10.00      1.25 o 
   0  -4   7      118.45      116.74      3.66 o 
   1  -4   7      373.04      378.99      9.60 o 
   2  -4   7      327.91      337.61      8.54 o 
   3  -4   7       92.13       90.42      2.28 o 
   4  -4   7      763.38      768.08     12.01 o 
   5  -4   7     1815.30     1790.18     28.41 o 
   6  -4   7      393.52      412.16      7.08 o 
   7  -4   7        3.02        3.30      0.46 o 
  -7  -3   7        4.15        2.76      0.44 o 
  -6  -3   7        6.37        7.24      0.78 o 
  -5  -3   7       47.56       42.92      1.13 o 
  -4  -3   7       11.92        9.39      0.73 o 
  -3  -3   7       64.22       62.39      2.04 o 
  -2  -3   7        0.05       -0.28      1.10 o 
  -1  -3   7      203.57      218.54      8.54 o 
   0  -3   7        3.74        4.00      1.24 o 
   1  -3   7      261.58      276.03      6.37 o 
   2  -3   7       20.20       22.35      1.19 o 
   3  -3   7        2.39        2.20      0.55 o 
   4  -3   7      307.86      315.01     13.23 o 
   5  -3   7     1636.28     1638.03     20.06 o 
   6  -3   7      267.24      264.01      4.46 o 
   7  -3   7       48.44       50.01      1.30 o 
   8  -3   7        8.43       11.79      1.10 o 
  -7  -2   7        0.69        1.24      0.41 o 
  -6  -2   7       14.08       12.76      0.65 o 
  -5  -2   7      122.64      120.94      3.07 o 
  -4  -2   7      111.53      117.28      3.25 o 
  -3  -2   7      224.06      220.53      6.00 o 
  -2  -2   7        0.81        7.71      1.38 o 
  -1  -2   7      153.77      158.26      5.55 o 
   0  -2   7       43.62       53.70      2.34 o 
   1  -2   7       69.06       88.82      2.58 o 
   2  -2   7     1739.08     1849.63     51.33 o 
   3  -2   7      304.52      334.90      9.83 o 
   4  -2   7       62.94       63.00      2.98 o 
   5  -2   7       78.15       72.71      2.71 o 
   6  -2   7      537.45      532.10      8.25 o 
   7  -2   7        8.65        9.38      0.69 o 
   8  -2   7        4.39        4.43      0.46 o 
  -8  -1   7        6.97        9.64      1.38 o 
  -7  -1   7      128.88      135.33      2.51 o 
  -6  -1   7      105.45      101.84      2.00 o 
  -5  -1   7      297.49      296.66      5.01 o 
  -4  -1   7      165.93      137.67      3.82 o 
  -3  -1   7       27.30       29.19      1.23 o 
  -2  -1   7      135.45      156.48      5.45 o 
  -1  -1   7     1562.86     1623.07     47.23 o 
   0  -1   7      280.15      286.14      8.97 o 
   1  -1   7      179.09      171.02      4.00 o 
   2  -1   7      519.67      514.65     11.27 o 
   3  -1   7       62.50       58.93      3.58 o 
   4  -1   7      400.84      371.74     11.38 o 
   5  -1   7      600.44      571.55     18.76 o 
   6  -1   7      724.37      720.29     12.34 o 
   7  -1   7       87.50       83.97      2.03 o 
   8  -1   7        5.99        5.65      1.24 o 
   9  -1   7        0.80        5.36      0.83 o 
  -8   0   7       50.71       60.30      3.03 o 
  -7   0   7        2.67        1.80      0.50 o 
  -6   0   7       57.40       45.51      1.23 o 
  -5   0   7      865.90      852.19     14.00 o 
  -4   0   7       41.20       42.23      2.75 o 
  -3   0   7        3.88        4.73      1.33 o 
  -2   0   7     1229.45     1151.54     26.80 o 
  -1   0   7      263.97      274.06      7.11 o 
   0   0   7      284.96      289.49      8.97 o 
   1   0   7     3157.18     3506.78     80.30 o 
   2   0   7      899.89     1009.70     19.55 o 
   3   0   7      195.29      175.94      6.08 o 
   4   0   7      749.13      681.08     16.96 o 
   5   0   7      374.05      331.43     11.78 o 
   6   0   7      846.40      810.61     23.55 o 
   7   0   7        3.62        3.72      0.64 o 
   8   0   7       50.71       39.00      1.95 o 
   9   0   7        0.00        0.83      0.58 o 
  -8   1   7       41.07       57.00      2.75 o 
  -7   1   7       73.39       82.54      1.95 o 
  -6   1   7       28.03       24.05      1.02 o 
  -5   1   7        0.65        1.74      0.53 o 
  -4   1   7      141.27      147.07      4.83 o 
  -3   1   7       45.74       41.27      1.35 o 
  -2   1   7      222.36      221.40      5.82 o 
  -1   1   7     2911.44     2889.58     57.23 o 
   0   1   7     1005.80     1061.78     31.01 o 
   1   1   7      616.63      695.37     16.24 o 
   2   1   7     1173.13     1278.46     27.07 o 
   3   1   7        2.42       14.59      1.93 o 
   4   1   7      308.61      313.80     10.98 o 
   5   1   7      298.26      279.11     11.99 o 
   6   1   7        0.79        0.21      0.70 o 
   7   1   7       20.45       13.33      0.89 o 
   8   1   7       10.82       10.47      0.64 o 
   9   1   7        9.04        8.69      3.30 o 
  -8   2   7       16.49       17.90      1.65 o 
  -7   2   7      128.81      126.10      3.14 o 
  -6   2   7       35.88       40.00      1.40 o 
  -5   2   7      437.42      437.29      6.78 o 
  -4   2   7        7.46        6.94      1.06 o 
  -3   2   7      215.65      229.53      6.43 o 
  -2   2   7     1704.22     1785.78     41.66 o 
  -1   2   7     1560.25     1575.06     28.65 o 
   0   2   7       13.10       12.09      0.84 o 
   1   2   7      154.70      140.25      3.81 o 
   2   2   7     6026.70     6549.51    164.02 o 
   3   2   7       15.90       24.56      0.97 o 
   4   2   7     1624.92     1647.73     77.06 o 
   5   2   7        1.31        2.06      0.78 o 
   6   2   7       13.45        9.66      1.51 o 
   7   2   7       46.39       41.49      1.46 o 
   8   2   7       91.62       75.50      1.99 o 
   9   2   7       94.11       86.85      2.56 o 
  -8   3   7      208.72      239.47      8.27 o 
  -7   3   7       74.32       86.72      3.18 o 
  -6   3   7       14.83       11.21      0.69 o 
  -5   3   7       18.25       20.97      0.93 o 
  -4   3   7      317.81      286.47      6.69 o 
  -3   3   7      101.17      112.67      3.12 o 
  -2   3   7      158.85      168.24      4.75 o 
  -1   3   7      447.57      498.91     10.59 o 
   0   3   7        6.36        9.19      1.00 o 
   1   3   7      840.89      954.86     23.17 o 
   2   3   7     2990.82     3363.76     64.58 o 
   3   3   7      991.57     1151.20     47.28 o 
   4   3   7       12.19       10.70      1.25 o 
   5   3   7        0.63       -0.04      0.66 o 
   6   3   7       58.52       83.83      5.78 o 
   7   3   7       13.36       14.52      0.58 o 
   8   3   7      309.48      240.22      4.13 o 
   9   3   7        9.88       11.26      0.73 o 
  10   3   7      107.40      121.74      4.96 o 
  -7   4   7       40.83       39.26      1.48 o 
  -6   4   7      169.42      173.58      3.54 o 
  -5   4   7       45.48       46.31      1.42 o 
  -4   4   7        8.85       10.25      1.05 o 
  -3   4   7      143.22      148.30      4.05 o 
  -2   4   7       72.67       73.62      2.63 o 
  -1   4   7      310.30      337.91      7.42 o 
   0   4   7       70.03       68.16      1.95 o 
   1   4   7      576.91      603.84     14.96 o 
   2   4   7       40.67       53.42      1.66 o 
   3   4   7       15.56       17.30      0.91 o 
   4   4   7      123.56      118.45      3.08 o 
   5   4   7      188.27      193.08     14.19 o 
   6   4   7        9.42       11.90      2.34 o 
   7   4   7        0.58        1.02      0.49 o 
   8   4   7       25.30       27.76      0.76 o 
   9   4   7        3.55        3.67      0.52 o 
  -7   5   7      466.54      513.63     12.09 o 
  -6   5   7       11.98       13.03      1.58 o 
  -5   5   7       28.66       27.00      1.23 o 
  -4   5   7      559.29      555.05     13.94 o 
  -3   5   7      843.31      771.35     20.95 o 
  -2   5   7       51.83       42.85      1.70 o 
  -1   5   7      331.93      350.52      7.76 o 
   0   5   7      541.54      585.50     11.05 o 
   1   5   7       49.59       48.65      1.55 o 
   2   5   7     4498.39     4781.47    205.51 o 
   3   5   7        0.98        0.63      0.43 o 
   4   5   7      769.83      757.70     23.10 o 
   5   5   7       82.69       80.45      3.88 o 
   6   5   7      406.88      393.71     18.61 o 
   7   5   7      243.22      230.48      4.52 o 
   8   5   7        0.06        1.88      0.98 o 
   9   5   7        9.03        6.52      0.52 o 
  -7   6   7        1.78        1.10      1.65 o 
  -6   6   7       19.49       21.49      1.01 o 
  -5   6   7       87.33       92.04      2.01 o 
  -4   6   7      356.99      370.14      6.14 o 
  -3   6   7      562.37      593.84     13.57 o 
  -2   6   7       39.98       46.01      1.42 o 
  -1   6   7      276.92      264.50      8.37 o 
   0   6   7      176.80      188.09      4.53 o 
   1   6   7      141.40      144.91      3.61 o 
   2   6   7      243.84      251.12      5.73 o 
   3   6   7      104.92      133.76      3.55 o 
   4   6   7       18.66       18.75      1.16 o 
   5   6   7        3.77        4.90      0.77 o 
   6   6   7      230.73      212.61      6.61 o 
   7   6   7       45.73       47.00      1.44 o 
   8   6   7       25.58       20.84      0.83 o 
   9   6   7        6.64        4.02      0.40 o 
  -7   7   7        6.53        7.16      1.10 o 
  -6   7   7        9.99       12.03      0.89 o 
  -5   7   7        3.74        3.84      0.83 o 
  -4   7   7       38.14       44.57      1.46 o 
  -3   7   7       12.31       12.18      1.25 o 
  -2   7   7      151.43      168.88      5.49 o 
  -1   7   7       74.14       75.72      2.50 o 
   0   7   7      403.15      391.85      9.81 o 
   1   7   7       32.55       37.83      1.64 o 
   2   7   7      650.56      726.02     17.45 o 
   3   7   7      466.20      496.16     15.21 o 
   4   7   7      113.09      112.44      3.68 o 
   5   7   7      171.25      176.48      4.54 o 
   6   7   7      497.41      499.88      9.52 o 
   7   7   7       34.84       35.88      1.28 o 
   8   7   7      395.07      388.83      6.37 o 
   9   7   7       26.87       27.88      0.89 o 
  -6   8   7        7.84       11.92      1.79 o 
  -5   8   7       27.31       32.48      1.51 o 
  -4   8   7       57.32       61.34      1.62 o 
  -3   8   7        0.86        1.54      0.62 o 
  -2   8   7       75.00       82.90      2.70 o 
  -1   8   7       62.43       75.01      4.70 o 
   0   8   7      155.09      159.72      3.53 o 
   1   8   7      114.48      112.99      4.28 o 
   2   8   7      738.63      790.58     19.05 o 
   3   8   7       26.18       27.39      1.75 o 
   4   8   7       13.13       11.90      1.36 o 
   5   8   7       23.80       23.11      1.65 o 
   6   8   7      113.28      108.59      2.87 o 
   7   8   7      179.48      192.59      4.00 o 
   8   8   7      201.45      190.68      3.41 o 
   9   8   7        1.93        1.92      1.10 o 
  -6   9   7       67.86       68.57      3.03 o 
  -5   9   7        2.30        2.65      0.57 o 
  -4   9   7      193.29      199.68      4.10 o 
  -3   9   7       20.25       22.35      1.05 o 
  -2   9   7      573.32      556.28     11.86 o 
  -1   9   7      367.03      367.06      8.80 o 
   0   9   7        8.18       10.68      0.80 o 
   1   9   7       12.86       14.32      1.65 o 
   2   9   7      113.84      121.18      6.61 o 
   3   9   7      115.57      113.75      3.36 o 
   4   9   7        4.13        6.06      1.24 o 
   5   9   7      119.82      105.99      2.93 o 
   6   9   7        2.92        2.16      0.68 o 
   7   9   7        9.95        8.77      0.91 o 
   8   9   7       19.19       19.81      0.80 o 
   9   9   7      233.49      239.52      4.81 o 
  -5  10   7       38.98       34.86      2.75 o 
  -4  10   7       47.98       50.77      1.50 o 
  -3  10   7       23.02       21.68      0.97 o 
  -2  10   7      913.11      943.62     14.39 o 
  -1  10   7      185.32      187.41      3.51 o 
   0  10   7     1187.57     1155.10     17.16 o 
   1  10   7       11.40       11.34      1.57 o 
   2  10   7        0.79        2.38      1.06 o 
   3  10   7      178.48      158.36      3.91 o 
   4  10   7       76.33       84.25      2.37 o 
   5  10   7      329.74      321.97      7.00 o 
   6  10   7      147.78      140.68      3.75 o 
   7  10   7       16.10       15.62      0.89 o 
   8  10   7      505.27      506.76     18.92 o 
  -5  11   7        0.11        0.55      0.83 o 
  -4  11   7       50.54       48.38      1.50 o 
  -3  11   7        4.41        3.47      0.53 o 
  -2  11   7      273.72      274.17      4.68 o 
  -1  11   7        0.01        0.71      0.64 o 
   0  11   7      804.26      807.25     12.43 o 
   1  11   7     1079.23     1093.59     16.49 o 
   2  11   7      167.63      168.83      3.23 o 
   3  11   7        3.12        5.17      0.66 o 
   4  11   7      303.75      265.05      7.85 o 
   5  11   7      186.30      154.87      3.90 o 
   6  11   7       23.27       17.82      1.16 o 
   7  11   7        8.51       12.72      0.89 o 
   8  11   7        1.06        2.39      0.48 o 
  -4  12   7      127.77      119.00      4.68 o 
  -3  12   7       12.51       14.14      0.89 o 
  -2  12   7        7.37        9.43      0.78 o 
  -1  12   7      434.87      446.34      7.22 o 
   0  12   7       82.00       82.07      2.27 o 
   1  12   7       33.38       36.42      1.37 o 
   2  12   7      418.75      399.08      6.50 o 
   3  12   7       75.19       73.60      1.93 o 
   4  12   7      119.57      120.74      2.95 o 
   5  12   7       48.55       38.65      1.64 o 
   6  12   7        6.82        5.09      0.61 o 
   7  12   7       79.03       92.95      2.47 o 
  -2  13   7      117.47      104.63      3.90 o 
  -1  13   7      131.84      139.13      2.68 o 
   0  13   7       16.54       17.58      1.06 o 
   1  13   7       19.03       16.65      1.35 o 
   2  13   7      239.73      226.49      4.47 o 
   3  13   7      100.75       92.33      2.54 o 
   4  13   7      177.57      164.54      4.30 o 
   5  13   7      155.50      150.93      3.97 o 
   6  13   7        9.83        7.87      1.10 o 
  -1  14   7        0.07        0.49      0.38 o 
   0  14   7       15.51       18.41      1.05 o 
   1  14   7       29.00       25.74      1.45 o 
   2  14   7        0.05        1.35      0.71 o 
   3  14   7        4.08        1.10      0.48 o 
   4  14   7       47.96       48.74      1.95 o 
   5  14   7       41.53       40.76      1.56 o 
   1  15   7       18.03       19.56      1.17 o 
   2  15   7       87.03       85.76      4.27 o 
   3  15   7       79.24       86.20      3.86 o 
  -1 -10   8       82.95       82.90      3.58 o 
  -3  -9   8        0.00        0.25      0.32 o 
  -2  -9   8      409.46      390.34      6.84 o 
  -1  -9   8        6.82        8.43      0.72 o 
   0  -9   8      207.49      220.08      4.92 o 
   1  -9   8       23.57       20.65      1.36 o 
   2  -9   8       31.33       34.20      1.79 o 
   3  -9   8       11.86       11.01      1.10 o 
  -4  -8   8       30.29       32.71      1.27 o 
  -3  -8   8        0.02        0.60      0.41 o 
  -2  -8   8       64.74       73.35      1.69 o 
  -1  -8   8      117.27      115.35      3.09 o 
   0  -8   8      157.74      166.87      4.12 o 
   1  -8   8       49.11       51.14      3.58 o 
   2  -8   8      303.50      311.01      7.63 o 
   3  -8   8      285.11      263.38      5.76 o 
   4  -8   8       27.19       22.88      1.17 o 
  -5  -7   8      139.16      143.26      2.89 o 
  -4  -7   8        2.91        2.33      0.55 o 
  -3  -7   8       30.20       34.38      1.22 o 
  -2  -7   8        8.60       11.60      0.75 o 
  -1  -7   8      105.17      105.17      3.58 o 
   0  -7   8      209.41      217.05      5.12 o 
   1  -7   8      116.23      114.62      3.39 o 
   2  -7   8        3.37        5.12      1.13 o 
   3  -7   8      152.01      141.46      2.98 o 
   4  -7   8      109.85      107.99      2.29 o 
   5  -7   8      413.51      457.95      9.84 o 
  -6  -6   8       66.46       60.43      1.29 o 
  -5  -6   8        1.01        1.38      0.50 o 
  -4  -6   8       18.30       18.35      1.03 o 
  -3  -6   8      198.39      210.75      4.24 o 
  -2  -6   8       58.20       61.68      1.92 o 
  -1  -6   8        3.46        2.55      0.67 o 
   0  -6   8       31.83       27.40      1.48 o 
   1  -6   8      172.38      173.98      3.70 o 
   2  -6   8       11.59       12.48      0.85 o 
   3  -6   8        1.22        3.04      0.68 o 
   4  -6   8      202.67      204.02      4.00 o 
   5  -6   8      415.25      435.07      7.58 o 
   6  -6   8      129.76      134.56      3.51 o 
  -6  -5   8       16.06       23.92      0.72 o 
  -5  -5   8        0.93        0.75      0.45 o 
  -4  -5   8      392.10      387.40      7.16 o 
  -3  -5   8        4.84        4.76      0.66 o 
  -2  -5   8       17.64       18.32      1.09 o 
  -1  -5   8        8.49       11.23      0.82 o 
   0  -5   8       33.75       35.85      1.42 o 
   1  -5   8       87.70       87.68      2.05 o 
   2  -5   8      239.11      250.76      8.97 o 
   3  -5   8        5.03        4.57      0.59 o 
   4  -5   8       90.95       89.51      2.11 o 
   5  -5   8      716.78      745.23     12.92 o 
   6  -5   8       21.05       25.41      2.34 o 
   7  -5   8       11.80       12.39      0.83 o 
  -7  -4   8       17.89       15.59      0.76 o 
  -6  -4   8       34.35       29.67      0.89 o 
  -5  -4   8        1.01        2.12      0.53 o 
  -4  -4   8      749.78      715.66     11.12 o 
  -3  -4   8       19.51       23.47      1.02 o 
  -2  -4   8       22.93       18.17      1.93 o 
  -1  -4   8       20.24       22.06      1.84 o 
   0  -4   8      232.21      228.03      5.07 o 
   1  -4   8        0.08       -0.22      0.44 o 
   2  -4   8      177.63      191.26      3.85 o 
   3  -4   8      372.59      370.40      6.15 o 
   4  -4   8      126.19      133.37      2.77 o 
   5  -4   8      404.79      398.69      9.16 o 
   6  -4   8      207.95      204.38      3.79 o 
   7  -4   8       36.03       41.54      2.06 o 
  -7  -3   8      174.11      169.05      3.20 o 
  -6  -3   8        2.02        1.85      0.60 o 
  -5  -3   8      171.50      167.95      2.96 o 
  -4  -3   8      233.20      254.62      5.06 o 
  -3  -3   8      888.31      878.65     17.21 o 
  -2  -3   8       44.35       42.97      2.04 o 
  -1  -3   8       30.30       31.94      2.12 o 
   0  -3   8       19.60       28.31      1.84 o 
   1  -3   8      275.26      280.91      6.54 o 
   2  -3   8      508.92      541.66     13.16 o 
   3  -3   8      553.14      545.35     22.62 o 
   4  -3   8        0.29        0.79      0.48 o 
   5  -3   8        3.81        5.65      0.43 o 
   6  -3   8      262.54      275.40      5.61 o 
   7  -3   8       16.22       20.43      1.24 o 
  -7  -2   8       34.08       33.05      1.06 o 
  -6  -2   8       25.65       19.69      0.91 o 
  -5  -2   8       63.81       61.67      1.48 o 
  -4  -2   8      274.89      229.43      4.06 o 
  -3  -2   8       35.55       41.30      2.79 o 
  -2  -2   8      156.10      155.35      6.61 o 
  -1  -2   8       56.35       54.33      2.62 o 
   0  -2   8      160.58      156.49      5.45 o 
   1  -2   8     1128.98     1121.85     23.63 o 
   2  -2   8     1956.17     2013.32     46.55 o 
   3  -2   8       18.66       22.58      2.20 o 
   4  -2   8      234.90      230.06     12.12 o 
   5  -2   8        4.67        3.59      0.33 o 
   6  -2   8      643.26      644.43      9.80 o 
   7  -2   8        6.86       10.91      1.60 o 
   8  -2   8       42.78       48.54      2.14 o 
  -7  -1   8       59.99       70.80      1.84 o 
  -6  -1   8       99.07      101.59      1.94 o 
  -5  -1   8      384.27      354.08      5.38 o 
  -4  -1   8       30.65       31.63      1.35 o 
  -3  -1   8      469.20      471.24     13.92 o 
  -2  -1   8       24.01       25.91      1.65 o 
  -1  -1   8       68.00       71.80      3.01 o 
   0  -1   8       73.06       81.44      3.21 o 
   1  -1   8       52.35       50.16      2.58 o 
   2  -1   8     1310.83     1384.92     29.62 o 
   3  -1   8      250.51      246.35     11.02 o 
   4  -1   8      163.39      144.61      7.99 o 
   5  -1   8       46.33       43.65      2.51 o 
   6  -1   8      166.74      161.06      2.95 o 
   7  -1   8       10.93       12.52      0.91 o 
   8  -1   8       70.30       72.29      2.73 o 
   9  -1   8        0.11       -0.28      0.83 o 
  -7   0   8       31.34       32.56      1.25 o 
  -6   0   8       79.27       77.05      1.79 o 
  -5   0   8      157.23      199.57      3.79 o 
  -4   0   8        0.63        1.10      0.78 o 
  -3   0   8       49.66       53.55      1.76 o 
  -2   0   8      826.91      830.90     18.72 o 
  -1   0   8       25.26       23.75      1.65 o 
   0   0   8      213.13      199.64      6.62 o 
   1   0   8      607.16      545.76     14.11 o 
   2   0   8     1310.08     1322.44     28.10 o 
   3   0   8      277.35      295.72     12.68 o 
   4   0   8      526.00      451.57     21.24 o 
   5   0   8       39.88       42.40      3.85 o 
   6   0   8     1824.37     1824.53     29.76 o 
   7   0   8        6.05        4.96      0.67 o 
   8   0   8        1.10        2.32      0.61 o 
   9   0   8       18.95       25.22      1.45 o 
  -7   1   8        0.13       -0.37      0.38 o 
  -6   1   8       59.16       73.50      1.91 o 
  -5   1   8      518.96      522.66      9.55 o 
  -4   1   8       40.05       33.15      1.53 o 
  -3   1   8        2.15        2.71      0.55 o 
  -2   1   8      112.22       90.34      5.51 o 
  -1   1   8     8369.53     8762.21    250.90 o 
   0   1   8        6.03        7.89      0.86 o 
   1   1   8      550.82      660.13     15.59 o 
   2   1   8      501.09      509.45     12.53 o 
   3   1   8      393.49      390.04     12.39 o 
   4   1   8       12.30       11.16      1.36 o 
   5   1   8     1087.82     1000.02     39.25 o 
   6   1   8      142.57      131.93      3.61 o 
   7   1   8        0.63        2.33      0.60 o 
   8   1   8      274.65      268.81      5.09 o 
   9   1   8       55.79       65.57      2.62 o 
  -7   2   8       40.05       45.80      1.26 o 
  -6   2   8       13.49       13.73      0.88 o 
  -5   2   8       81.99       69.11      1.76 o 
  -4   2   8       27.59       37.85      1.69 o 
  -3   2   8       22.11       22.93      1.14 o 
  -2   2   8      301.83      240.07     11.30 o 
  -1   2   8     2402.14     2407.58     56.29 o 
   0   2   8     1972.72     2047.09     59.21 o 
   1   2   8       16.13       17.79      1.25 o 
   2   2   8     1583.19     1936.44     58.52 o 
   3   2   8     1557.73     1629.76     41.25 o 
   4   2   8        2.67        1.93      0.78 o 
   5   2   8      430.29      409.19     14.31 o 
   6   2   8      506.78      490.99     12.81 o 
   7   2   8        6.67        7.32      0.76 o 
   8   2   8       11.38        8.89      0.83 o 
   9   2   8        3.27        3.30      0.78 o 
  -7   3   8       43.89       44.79      1.95 o 
  -6   3   8        5.16        6.46      0.62 o 
  -5   3   8       30.26       29.98      1.18 o 
  -4   3   8       27.55       22.79      1.39 o 
  -3   3   8        5.76        5.49      0.61 o 
  -2   3   8        0.64        0.55      0.66 o 
  -1   3   8      951.79      942.52     22.10 o 
   0   3   8      322.86      289.78      9.16 o 
   1   3   8      106.75       98.76      3.51 o 
   2   3   8      338.23      343.79      8.82 o 
   3   3   8        0.03        0.61      0.42 o 
   4   3   8      185.81      194.20      7.29 o 
   5   3   8       48.46       49.73      2.82 o 
   6   3   8      155.46      156.41      4.90 o 
   7   3   8        1.87        2.74      0.55 o 
   8   3   8        0.73        2.05      0.41 o 
   9   3   8       66.51       70.49      4.41 o 
  -7   4   8       77.20       88.71      2.92 o 
  -6   4   8       20.24       22.12      1.31 o 
  -5   4   8       92.32       89.83      2.33 o 
  -4   4   8       55.28       55.80      2.05 o 
  -3   4   8      128.73      132.90      4.57 o 
  -2   4   8       32.24       30.20      1.16 o 
  -1   4   8        3.20        3.29      0.55 o 
   0   4   8       28.43       25.32      1.32 o 
   1   4   8     1563.21     1772.94     42.64 o 
   2   4   8       72.73       78.25      2.48 o 
   3   4   8      286.20      291.77      8.51 o 
   4   4   8      112.65      115.09      5.92 o 
   5   4   8      458.80      469.69     21.51 o 
   6   4   8       70.26       71.29      2.90 o 
   7   4   8       30.88       25.31      0.84 o 
   8   4   8       81.72       78.68      1.68 o 
   9   4   8       16.74       15.16      0.90 o 
  -7   5   8      454.61      469.56     11.31 o 
  -6   5   8        8.30        6.89      0.84 o 
  -5   5   8        4.40        4.92      0.62 o 
  -4   5   8       82.87       90.21      2.47 o 
  -3   5   8       37.79       35.31      2.89 o 
  -2   5   8      138.46      149.38      4.83 o 
  -1   5   8       18.30       23.63      1.32 o 
   0   5   8        0.62        0.92      0.47 o 
   1   5   8       53.48       60.40      2.21 o 
   2   5   8     3130.50     3476.02     83.15 o 
   3   5   8        0.06        1.84      0.48 o 
   4   5   8       95.47       86.46      2.59 o 
   5   5   8      184.20      187.10      7.29 o 
   6   5   8       97.96       88.85      3.67 o 
   7   5   8       23.58       17.29      0.78 o 
   8   5   8      135.81      115.87      2.30 o 
   9   5   8       42.70       40.61      1.36 o 
  -7   6   8       30.78       30.56      1.93 o 
  -6   6   8      113.84      127.48      2.67 o 
  -5   6   8        2.72        2.37      0.53 o 
  -4   6   8      186.16      182.36      3.89 o 
  -3   6   8      707.05      717.99     15.19 o 
  -2   6   8       29.63       25.63      2.34 o 
  -1   6   8      248.82      249.25      6.24 o 
   0   6   8       33.53       34.31      1.95 o 
   1   6   8      118.69      113.51      3.05 o 
   2   6   8       67.73       80.85      2.80 o 
   3   6   8       36.32       42.26      1.80 o 
   4   6   8      969.59      943.93     31.60 o 
   5   6   8      976.50      942.73     18.99 o 
   6   6   8      156.68      158.54      2.99 o 
   7   6   8       87.40       83.73      2.27 o 
   8   6   8      188.92      187.08      4.13 o 
   9   6   8       64.87       68.84      1.95 o 
  -6   7   8        6.84        8.14      0.97 o 
  -5   7   8        0.27        0.85      0.47 o 
  -4   7   8       59.58       64.98      1.99 o 
  -3   7   8       23.56       24.66      1.20 o 
  -2   7   8        2.60        4.39      1.36 o 
  -1   7   8       43.21       45.02      1.64 o 
   0   7   8       25.58       26.42      1.48 o 
   1   7   8      403.60      507.59     28.20 o 
   2   7   8      309.44      323.30     10.43 o 
   3   7   8      618.57      643.27     27.04 o 
   4   7   8       87.39       82.58      2.87 o 
   5   7   8        0.09        1.22      0.46 o 
   6   7   8        5.55        5.63      0.62 o 
   7   7   8       61.07       63.40      1.75 o 
   8   7   8       35.09       40.15      1.43 o 
   9   7   8        0.00        0.69      0.39 o 
  -6   8   8      116.22      115.41      3.99 o 
  -5   8   8       18.85       20.09      0.98 o 
  -4   8   8        3.73        5.62      0.79 o 
  -3   8   8        0.00        0.29      0.57 o 
  -2   8   8       23.27       29.58      1.79 o 
  -1   8   8        0.07        2.16      0.70 o 
   0   8   8      115.99      115.26      4.17 o 
   1   8   8     1446.43     1437.90     80.69 o 
   2   8   8       23.67       26.38      1.75 o 
   3   8   8       27.69       30.53      1.95 o 
   4   8   8       25.64       28.04      1.72 o 
   5   8   8      302.89      293.77      8.00 o 
   6   8   8      604.34      590.63     12.07 o 
   7   8   8       41.74       44.89      1.42 o 
   8   8   8      193.54      195.28      3.93 o 
   9   8   8        7.63        4.26      0.42 o 
  -6   9   8       74.90       72.70      3.30 o 
  -5   9   8        5.21        5.99      0.99 o 
  -4   9   8        1.44        1.61      0.61 o 
  -3   9   8       61.17       66.01      1.71 o 
  -2   9   8       10.93       13.52      0.95 o 
  -1   9   8       27.29       26.35      1.28 o 
   0   9   8       10.60       11.51      1.17 o 
   1   9   8      202.81      193.15      7.71 o 
   2   9   8      590.90      595.37     13.92 o 
   3   9   8      292.13      265.88      7.81 o 
   4   9   8      851.68      831.98     27.34 o 
   5   9   8     1179.95     1133.64     22.00 o 
   6   9   8      840.15      821.93     16.47 o 
   7   9   8       18.95       17.85      0.93 o 
   8   9   8        3.23        4.54      0.44 o 
   9   9   8       14.04       18.91      0.97 o 
  -5  10   8        0.39        1.10      0.58 o 
  -4  10   8      161.93      153.85      3.12 o 
  -3  10   8       15.59       17.52      1.03 o 
  -2  10   8      230.21      233.28      4.15 o 
  -1  10   8      175.00      178.87      3.92 o 
   0  10   8      256.15      258.91      4.52 o 
   1  10   8      260.73      275.04      5.30 o 
   2  10   8       18.62       17.83      1.10 o 
   3  10   8       23.11       17.88      1.39 o 
   4  10   8        7.14        3.87      0.97 o 
   5  10   8      111.56      110.99      3.51 o 
   6  10   8      333.49      318.85      6.84 o 
   7  10   8       18.41       18.02      1.16 o 
   8  10   8       12.98       10.83      0.58 o 
  -4  11   8       60.61       55.71      1.62 o 
  -3  11   8      267.17      257.58      4.86 o 
  -2  11   8      410.55      435.87      9.91 o 
  -1  11   8      291.67      293.44      5.12 o 
   0  11   8     1032.68     1055.93     23.01 o 
   1  11   8      171.79      169.06      3.24 o 
   2  11   8      204.87      206.77      3.77 o 
   3  11   8       77.32       71.57      1.76 o 
   4  11   8      234.89      207.76      9.48 o 
   5  11   8        0.87        3.70      0.83 o 
   6  11   8       90.33       93.25      3.81 o 
   7  11   8       11.11       14.42      1.10 o 
   8  11   8      128.07      154.61      4.35 o 
  -4  12   8        9.06        5.78      1.10 o 
  -3  12   8       81.43       77.98      2.12 o 
  -2  12   8       64.18       58.76      1.72 o 
  -1  12   8       81.54       87.28      2.09 o 
   0  12   8       81.32       79.92      2.54 o 
   1  12   8       40.95       44.31      1.57 o 
   2  12   8      261.38      269.75      5.43 o 
   3  12   8      602.65      585.76      9.17 o 
   4  12   8      354.31      347.62      6.37 o 
   5  12   8       15.30       15.41      1.05 o 
   6  12   8       20.67       20.00      2.20 o 
   7  12   8        9.27        8.04      0.79 o 
  -2  13   8      109.12      100.16      1.93 o 
  -1  13   8       37.95       36.29      1.15 o 
   0  13   8      233.99      253.39      5.78 o 
   1  13   8        0.64        1.38      0.67 o 
   2  13   8        2.09        3.57      0.61 o 
   3  13   8        1.78        2.24      0.49 o 
   4  13   8       36.02       44.87      1.62 o 
   5  13   8        0.47        0.00      0.52 o 
   6  13   8       30.72       43.65      3.58 o 
   7  13   8       20.26       15.97      1.65 o 
  -1  14   8        9.82        9.76      1.10 o 
   0  14   8        0.41       -0.09      0.87 o 
   1  14   8       51.86       51.55      4.13 o 
   2  14   8       51.13       57.43      1.79 o 
   3  14   8        4.40        4.18      0.79 o 
   4  14   8        2.84        0.96      0.58 o 
   5  14   8      106.86      115.48      3.31 o 
   1  15   8      277.51      264.54     10.48 o 
   2  15   8      107.39      104.26      2.98 o 
   3  15   8      118.67      122.57      5.23 o 
  -2  -9   9       79.58       76.56      3.30 o 
  -1  -9   9      169.77      166.46     10.47 o 
   0  -9   9        0.00        0.35      0.40 o 
   1  -9   9        3.15        3.33      0.58 o 
  -3  -8   9       23.00       22.13      0.94 o 
  -2  -8   9      528.05      502.98     13.46 o 
  -1  -8   9      214.62      226.59      4.33 o 
   0  -8   9       19.10       20.20      1.10 o 
   1  -8   9       30.23       30.47      1.28 o 
   2  -8   9       12.77       15.12      1.00 o 
   3  -8   9       30.71       30.69      1.45 o 
   4  -8   9        0.01        0.83      0.55 o 
  -4  -7   9       12.86       10.41      0.79 o 
  -3  -7   9       27.96       29.93      1.01 o 
  -2  -7   9        2.68        2.31      0.51 o 
  -1  -7   9     1734.16     1890.05     31.44 o 
   0  -7   9      217.87      236.86      5.54 o 
   1  -7   9        0.15        0.83      0.78 o 
   2  -7   9       62.98       60.58      1.71 o 
   3  -7   9        2.86        3.46      0.55 o 
   4  -7   9       58.80       54.14      1.35 o 
   5  -7   9       30.09       24.97      0.76 o 
  -5  -6   9       56.00       52.43      1.25 o 
  -4  -6   9       87.88       91.23      2.20 o 
  -3  -6   9        6.42        7.37      0.72 o 
  -2  -6   9        0.66        1.29      0.48 o 
  -1  -6   9      315.65      336.50      6.35 o 
   0  -6   9       49.66       53.28      2.62 o 
   1  -6   9       11.81       10.75      1.25 o 
   2  -6   9       94.16       97.03      2.43 o 
   3  -6   9      190.80      191.03      4.48 o 
   4  -6   9       11.41       12.15      1.40 o 
   5  -6   9        7.65        8.58      0.56 o 
   6  -6   9      370.61      401.82     13.24 o 
  -6  -5   9       65.82       59.54      1.22 o 
  -5  -5   9       56.97       55.82      1.42 o 
  -4  -5   9        5.34        6.62      0.72 o 
  -3  -5   9       20.15       22.41      1.16 o 
  -2  -5   9       82.47       89.36      2.11 o 
  -1  -5   9      400.97      403.72      7.56 o 
   0  -5   9      149.07      150.32      4.94 o 
   1  -5   9       35.50       35.78      1.68 o 
   2  -5   9      300.00      299.57      8.32 o 
   3  -5   9       18.28       19.57      1.01 o 
   4  -5   9      196.80      210.65      4.10 o 
   5  -5   9      203.18      213.20      4.00 o 
   6  -5   9        6.69        7.80      0.83 o 
  -6  -4   9       14.48       16.64      0.60 o 
  -5  -4   9      347.56      317.13      5.30 o 
  -4  -4   9      106.20      101.18      2.58 o 
  -3  -4   9      270.62      272.22      4.65 o 
  -2  -4   9       32.83       35.37      1.48 o 
  -1  -4   9       54.92       57.65      2.38 o 
   0  -4   9       11.32       11.01      2.27 o 
   1  -4   9       38.92       37.73      1.79 o 
   2  -4   9       91.27       94.27      2.24 o 
   3  -4   9        3.37        4.88      0.56 o 
   4  -4   9       94.81       97.80      2.50 o 
   5  -4   9        6.50        7.49      0.59 o 
   6  -4   9        3.00        4.08      0.54 o 
  -6  -3   9        3.18        2.50      0.42 o 
  -5  -3   9      117.74      102.57      2.02 o 
  -4  -3   9      354.63      347.89      6.61 o 
  -3  -3   9        3.73        5.23      0.64 o 
  -2  -3   9      364.54      359.31      7.96 o 
  -1  -3   9      150.66      145.65      4.96 o 
   0  -3   9       20.65       19.92      1.43 o 
   1  -3   9      177.01      174.55      4.45 o 
   2  -3   9       18.79       22.39      0.98 o 
   3  -3   9        3.16        4.46      0.63 o 
   4  -3   9      620.59      641.99     11.07 o 
   5  -3   9       90.14       85.75      1.91 o 
   6  -3   9     1917.16     1969.11     37.75 o 
   7  -3   9        0.00        0.06      0.46 o 
  -7  -2   9       39.88       38.55      1.93 o 
  -6  -2   9        0.17        0.36      0.43 o 
  -5  -2   9       10.67       10.95      0.76 o 
  -4  -2   9       21.54       23.40      2.15 o 
  -3  -2   9       16.81       16.40      0.89 o 
  -2  -2   9        9.59       12.02      3.30 o 
  -1  -2   9        9.28       10.20      1.36 o 
   0  -2   9       83.64       95.83      5.51 o 
   1  -2   9       17.95       18.51      1.13 o 
   2  -2   9       92.88      103.09      3.17 o 
   3  -2   9       79.69       77.93      4.68 o 
   4  -2   9      310.68      291.36      5.57 o 
   5  -2   9     2029.26     2027.91     26.64 o 
   6  -2   9      518.45      525.22      8.61 o 
   7  -2   9      218.48      234.32      5.06 o 
  -7  -1   9       13.05       10.96      0.73 o 
  -6  -1   9       29.99       39.59      1.18 o 
  -5  -1   9      422.88      364.75      6.01 o 
  -4  -1   9      104.25       71.12      2.10 o 
  -3  -1   9        0.10       -0.55      0.78 o 
  -2  -1   9      155.79      149.57      6.34 o 
  -1  -1   9      163.54      166.11      6.04 o 
   0  -1   9       11.84       10.47      1.17 o 
   1  -1   9       66.90       74.67      2.26 o 
   2  -1   9      196.03      210.08      4.93 o 
   3  -1   9       38.58       37.72      3.03 o 
   4  -1   9        0.53        1.65      1.38 o 
   5  -1   9     3074.57     3015.87     39.47 o 
   6  -1   9     1906.92     1911.54     27.62 o 
   7  -1   9      238.71      238.88      4.74 o 
   8  -1   9       64.61       73.95      4.19 o 
  -7   0   9        8.68        6.75      0.57 o 
  -6   0   9        2.52        4.07      0.64 o 
  -5   0   9        1.46        0.24      0.53 o 
  -4   0   9       10.55        7.97      1.27 o 
  -3   0   9       31.51       27.26      1.36 o 
  -2   0   9      247.59      241.65      9.37 o 
  -1   0   9      479.52      484.87     21.24 o 
   0   0   9       72.28       76.71      9.22 o 
   1   0   9       33.70       28.40      1.37 o 
   2   0   9      439.66      474.93     10.52 o 
   3   0   9       17.48       20.37      2.20 o 
   4   0   9      173.17      175.20      9.37 o 
   5   0   9      110.77      118.02      5.09 o 
   6   0   9        0.07        1.16      0.62 o 
   7   0   9        0.12       -0.03      0.50 o 
   8   0   9      196.51      195.31      4.12 o 
   9   0   9        3.78        5.78      1.10 o 
  -7   1   9        8.80        8.46      0.93 o 
  -6   1   9      156.49      137.43      2.97 o 
  -5   1   9      249.43      244.55      4.31 o 
  -4   1   9       68.40       44.29      1.51 o 
  -3   1   9       51.35       49.02      1.85 o 
  -2   1   9        1.77        0.55      1.38 o 
  -1   1   9     2215.29     2395.27     83.32 o 
   0   1   9      224.22      230.37      7.60 o 
   1   1   9      278.45      322.62      8.05 o 
   2   1   9       88.08      104.17      3.12 o 
   3   1   9     2257.88     2187.24     53.24 o 
   4   1   9        0.57        2.08      1.10 o 
   5   1   9     1314.97     1256.63     55.87 o 
   6   1   9      833.75      819.19     13.92 o 
   7   1   9        5.16        6.13      0.71 o 
   8   1   9        7.28        5.11      0.59 o 
   9   1   9        0.07        0.39      0.46 o 
  -7   2   9       10.64        7.43      0.97 o 
  -6   2   9       59.05       54.35      1.36 o 
  -5   2   9      254.55      213.02      3.84 o 
  -4   2   9       69.63       47.15      3.87 o 
  -3   2   9       35.14       30.20      1.26 o 
  -2   2   9     1669.56     1668.50     34.74 o 
  -1   2   9     4860.80     5200.05    149.42 o 
   0   2   9       34.61       50.52      3.99 o 
   1   2   9        4.75        7.36      0.97 o 
   2   2   9     3265.40     3384.62     82.52 o 
   3   2   9     1895.36     1917.26     38.02 o 
   4   2   9        4.33        2.14      0.86 o 
   5   2   9      134.50      126.38     12.12 o 
   6   2   9      174.66      175.61      3.45 o 
   7   2   9      273.46      250.82      4.87 o 
   8   2   9       67.63       65.31      1.79 o 
   9   2   9        1.55        1.34      0.66 o 
  -7   3   9        1.76        2.44      0.66 o 
  -6   3   9       15.89       15.21      0.71 o 
  -5   3   9      563.90      584.33      9.22 o 
  -4   3   9       13.50       12.11      0.87 o 
  -3   3   9      450.76      437.10      9.61 o 
  -2   3   9      398.58      390.10      8.84 o 
  -1   3   9     1114.30     1189.12     50.05 o 
   0   3   9      102.35      110.13      6.47 o 
   1   3   9      271.82      312.33      9.74 o 
   2   3   9      321.59      353.87     13.23 o 
   3   3   9     1630.70     1624.71     35.72 o 
   4   3   9       13.23        7.26      1.25 o 
   5   3   9        2.10        3.35      1.38 o 
   6   3   9        1.31        1.35      0.77 o 
   7   3   9       14.61       19.50      1.19 o 
   8   3   9      280.05      271.31      5.73 o 
   9   3   9       22.15       36.34      1.75 o 
  -7   4   9        0.01        0.14      0.58 o 
  -6   4   9        1.33        0.98      0.64 o 
  -5   4   9        0.20        0.48      0.53 o 
  -4   4   9      397.94      361.61      6.75 o 
  -3   4   9       21.95       24.77      1.33 o 
  -2   4   9      266.28      279.46      5.68 o 
  -1   4   9       35.67       58.09      3.85 o 
   0   4   9      157.18      162.45      5.65 o 
   1   4   9       34.51       22.30      1.93 o 
   2   4   9       60.65       57.36      2.34 o 
   3   4   9      965.65      996.66     25.60 o 
   4   4   9        3.35        1.65      0.97 o 
   5   4   9      339.87      354.45     12.74 o 
   6   4   9     3427.49     3160.63     81.77 o 
   7   4   9        1.86        3.16      0.47 o 
   8   4   9      280.34      265.25      6.25 o 
   9   4   9        5.98        8.26      1.38 o 
  -7   5   9      414.27      430.89     14.34 o 
  -6   5   9        8.42        8.78      0.99 o 
  -5   5   9       78.31       75.12      1.80 o 
  -4   5   9      140.85      127.96      2.68 o 
  -3   5   9       54.28       51.96      1.96 o 
  -2   5   9        0.04        3.48      2.70 o 
  -1   5   9       12.42       11.48      0.84 o 
   0   5   9      134.54      144.06      5.26 o 
   1   5   9      300.18      300.71     10.01 o 
   2   5   9       26.95       24.55      1.32 o 
   3   5   9      564.76      606.86     15.47 o 
   4   5   9      500.61      498.28     17.40 o 
   5   5   9      241.39      259.29     16.67 o 
   6   5   9      369.65      347.11      5.34 o 
   7   5   9       66.49       67.99      1.68 o 
   8   5   9      226.57      217.81      5.27 o 
   9   5   9        0.92        0.66      0.46 o 
  -6   6   9      119.80      119.51      2.90 o 
  -5   6   9       55.66       53.12      1.43 o 
  -4   6   9      188.50      192.85      3.62 o 
  -3   6   9        6.14        7.02      0.84 o 
  -2   6   9       18.96       26.89      1.24 o 
  -1   6   9       25.40       20.94      1.36 o 
   0   6   9        1.50        2.48      1.38 o 
   1   6   9      226.97      241.38      7.99 o 
   2   6   9     2371.16     2551.71    102.84 o 
   3   6   9       39.37       37.60      1.95 o 
   4   6   9       52.88       52.50      1.85 o 
   5   6   9      138.08      150.27      7.85 o 
   6   6   9     2616.57     2496.42     37.93 o 
   7   6   9       18.85       20.04      0.76 o 
   8   6   9       68.94       65.33      2.29 o 
   9   6   9        2.08        1.10      0.35 o 
  -6   7   9       61.41       63.78      2.34 o 
  -5   7   9        9.70       10.23      0.62 o 
  -4   7   9      504.97      519.82      8.29 o 
  -3   7   9       17.67       15.81      0.98 o 
  -2   7   9      157.70      158.92      3.55 o 
  -1   7   9        2.80        2.17      0.86 o 
   0   7   9      361.49      375.38     10.86 o 
   1   7   9      836.06      873.66     26.26 o 
   2   7   9       21.07       19.08      1.65 o 
   3   7   9        2.95        2.54      0.86 o 
   4   7   9      207.14      210.36      6.07 o 
   5   7   9       13.99       14.58      0.87 o 
   6   7   9     3229.17     3075.48     44.34 o 
   7   7   9      114.67      117.63      2.64 o 
   8   7   9      104.29      106.41      2.61 o 
   9   7   9       41.35       56.72      2.14 o 
  -6   8   9       37.44       34.69      2.20 o 
  -5   8   9      155.92      148.77      3.02 o 
  -4   8   9       11.03       12.15      0.78 o 
  -3   8   9       45.29       50.02      1.97 o 
  -2   8   9        9.68       12.62      0.81 o 
  -1   8   9      129.89      116.74      6.27 o 
   0   8   9        3.90        1.93      1.38 o 
   1   8   9      327.87      343.71     15.71 o 
   2   8   9        5.90        7.88      2.89 o 
   3   8   9       34.71       34.42      2.14 o 
   4   8   9       91.76       98.17      2.50 o 
   5   8   9      528.04      518.40      8.92 o 
   6   8   9      674.41      674.35     12.16 o 
   7   8   9       22.47       21.55      1.11 o 
   8   8   9        0.06        0.55      0.40 o 
   9   8   9      106.36      112.60      3.23 o 
  -5   9   9      195.99      199.49      4.24 o 
  -4   9   9       45.73       49.03      1.28 o 
  -3   9   9        6.33        6.50      0.64 o 
  -2   9   9        0.05       -0.08      0.45 o 
  -1   9   9        1.48        2.27      0.76 o 
   0   9   9      187.24      193.10      4.55 o 
   1   9   9       10.81        9.22      1.72 o 
   2   9   9     2245.62     2221.42     47.47 o 
   3   9   9       73.29       72.89      3.13 o 
   4   9   9      389.73      400.17      9.94 o 
   5   9   9      426.94      391.28      6.86 o 
   6   9   9       12.07       11.44      0.89 o 
   7   9   9       45.38       50.03      1.56 o 
   8   9   9       70.10       67.49      1.68 o 
   9   9   9       33.79       37.17      1.65 o 
  -5  10   9        0.00        0.00      0.83 o 
  -4  10   9       36.36       34.08      1.37 o 
  -3  10   9       21.94       23.43      1.16 o 
  -2  10   9       52.56       61.10      2.27 o 
  -1  10   9      107.00      105.74      2.79 o 
   0  10   9        7.80        8.91      0.75 o 
   1  10   9        0.08        0.49      0.67 o 
   2  10   9      388.19      376.45      6.21 o 
   3  10   9       25.93       21.77      1.09 o 
   4  10   9      123.18      108.79      3.51 o 
   5  10   9       16.07       15.57      1.36 o 
   6  10   9      203.37      198.53      5.24 o 
   7  10   9       42.48       45.88      1.44 o 
   8  10   9      102.96      106.25      2.34 o 
  -4  11   9       22.89       20.18      0.89 o 
  -3  11   9      123.84      122.33      2.72 o 
  -2  11   9        2.13        1.31      0.67 o 
  -1  11   9      212.44      223.55      4.65 o 
   0  11   9      363.67      370.01      6.85 o 
   1  11   9       13.04        9.71      0.81 o 
   2  11   9       54.18       50.60      1.44 o 
   3  11   9        7.15        6.33      0.66 o 
   4  11   9        3.18        2.75      0.79 o 
   5  11   9      465.35      431.56     10.53 o 
   6  11   9      370.11      380.31     10.89 o 
   7  11   9      112.64      131.51      3.36 o 
   8  11   9       40.17       40.94      1.65 o 
  -3  12   9        0.47        0.55      0.48 o 
  -2  12   9       48.59       50.90      1.35 o 
  -1  12   9        7.68        7.79      0.75 o 
   0  12   9       53.39       54.14      1.75 o 
   1  12   9      185.22      184.03      3.82 o 
   2  12   9       51.40       59.68      1.59 o 
   3  12   9      427.85      409.04      6.58 o 
   4  12   9      111.19       96.72      2.41 o 
   5  12   9      141.07      131.66      3.90 o 
   6  12   9      187.51      179.46      4.77 o 
   7  12   9       22.98       24.55      0.91 o 
  -2  13   9       36.47       35.10      0.96 o 
  -1  13   9       25.97       28.45      1.04 o 
   0  13   9      120.69      122.50      3.28 o 
   1  13   9        4.28        3.22      0.60 o 
   2  13   9       14.90        9.60      0.81 o 
   3  13   9        2.68        1.39      0.58 o 
   4  13   9       26.03       26.25      1.21 o 
   5  13   9      175.54      186.26      4.13 o 
   6  13   9       26.56       29.27      1.16 o 
   7  13   9        3.70       10.74      1.10 o 
  -1  14   9        2.80        2.20      0.58 o 
   0  14   9        0.28        1.57      0.57 o 
   1  14   9      101.57      102.02      2.62 o 
   2  14   9       39.32       39.22      1.12 o 
   3  14   9        7.59       10.07      0.97 o 
   4  14   9       79.74       76.56      2.53 o 
   5  14   9       66.67       68.10      2.23 o 
   1  15   9        0.84        1.87      0.46 o 
   2  15   9        7.41       10.74      1.38 o 
  -2  -8  10      235.32      215.53      7.72 o 
  -1  -8  10        6.98        6.77      0.61 o 
   0  -8  10       28.14       30.23      1.06 o 
   1  -8  10        0.42        1.38      0.58 o 
   2  -8  10       24.72       24.23      1.65 o 
  -3  -7  10       39.43       39.66      1.95 o 
  -2  -7  10       34.61       39.77      2.11 o 
  -1  -7  10        0.05        1.82      0.49 o 
   0  -7  10      123.57      136.41      2.92 o 
   1  -7  10      118.36      121.57      3.06 o 
   2  -7  10       15.92       18.36      1.32 o 
   3  -7  10      134.18      144.19      9.50 o 
   4  -7  10       14.48       19.63      2.06 o 
  -4  -6  10      144.34      149.37      4.21 o 
  -3  -6  10       19.96       21.36      1.11 o 
  -2  -6  10      715.85      710.22      9.93 o 
  -1  -6  10      591.28      619.63     10.89 o 
   0  -6  10       30.72       32.53      1.48 o 
   1  -6  10       31.53       34.74      1.52 o 
   2  -6  10       37.12       36.73      1.92 o 
   3  -6  10      209.14      203.33      3.96 o 
   4  -6  10       69.78       68.47      2.42 o 
   5  -6  10       24.85       25.17      1.25 o 
  -5  -5  10       31.83       24.93      0.83 o 
  -4  -5  10      102.16       99.28      2.27 o 
  -3  -5  10        5.92        7.25      0.67 o 
  -2  -5  10        6.10        6.65      0.64 o 
  -1  -5  10       20.38       21.17      0.95 o 
   0  -5  10       13.90       17.72      1.19 o 
   1  -5  10       21.27       25.41      1.41 o 
   2  -5  10        1.05        1.14      0.68 o 
   3  -5  10       31.42       31.05      1.97 o 
   4  -5  10       57.09       61.43      1.87 o 
   5  -5  10       21.15       23.46      1.18 o 
   6  -5  10      105.39      122.84      4.41 o 
  -5  -4  10      247.96      226.47      4.97 o 
  -4  -4  10       41.58       40.68      1.44 o 
  -3  -4  10       23.88       28.91      1.27 o 
  -2  -4  10      146.56      146.64      2.88 o 
  -1  -4  10        7.48       10.02      0.84 o 
   0  -4  10     1570.79     1569.89     30.09 o 
   1  -4  10      121.60      110.94      3.09 o 
   2  -4  10       13.69       10.94      0.85 o 
   3  -4  10      246.66      265.85      5.96 o 
   4  -4  10        5.56        6.15      0.75 o 
   5  -4  10      332.08      375.41      6.61 o 
   6  -4  10      590.16      632.41     15.52 o 
  -6  -3  10       19.94       20.44      0.91 o 
  -5  -3  10       19.32       19.17      0.99 o 
  -4  -3  10      268.73      237.77      4.77 o 
  -3  -3  10      362.62      356.03      5.84 o 
  -2  -3  10       96.93       94.28      2.37 o 
  -1  -3  10       83.62       82.23      2.49 o 
   0  -3  10      201.66      195.98      4.22 o 
   1  -3  10      282.83      283.32      5.63 o 
   2  -3  10       20.48       22.00      0.95 o 
   3  -3  10        2.27        3.64      0.61 o 
   4  -3  10      272.92      273.38      5.12 o 
   5  -3  10       55.42       60.38      1.48 o 
   6  -3  10      298.97      327.33      6.72 o 
   7  -3  10        2.53        3.30      1.10 o 
  -6  -2  10       21.15       13.85      0.58 o 
  -5  -2  10        3.79        3.79      0.58 o 
  -4  -2  10       21.12       20.34      1.09 o 
  -3  -2  10        0.83        2.19      0.61 o 
  -2  -2  10        0.26        2.60      1.35 o 
  -1  -2  10      614.20      591.36     24.28 o 
   0  -2  10      476.62      472.27     10.79 o 
   1  -2  10      126.45      134.14      3.37 o 
   2  -2  10        0.69        0.92      0.47 o 
   3  -2  10       82.78       87.38      1.92 o 
   4  -2  10        0.04        1.42      0.52 o 
   5  -2  10       28.25       32.13      0.99 o 
   6  -2  10      208.32      222.46      4.42 o 
   7  -2  10       40.39       47.91      3.03 o 
  -6  -1  10       61.07       56.48      1.37 o 
  -5  -1  10        6.99        6.15      0.84 o 
  -4  -1  10      222.43      218.33      6.72 o 
  -3  -1  10       28.81       26.02      1.08 o 
  -2  -1  10      323.32      302.19      8.47 o 
  -1  -1  10       21.03       22.72      1.41 o 
   0  -1  10      172.82      163.04      6.47 o 
   1  -1  10      271.75      245.12      5.85 o 
   2  -1  10      157.64      161.90      7.06 o 
   3  -1  10       10.04       10.58      1.06 o 
   4  -1  10      111.67      120.66      2.31 o 
   5  -1  10       66.60       71.04      1.40 o 
   6  -1  10      696.30      733.16     12.24 o 
   7  -1  10       14.28       14.07      1.09 o 
   8  -1  10       11.41        9.36      1.38 o 
  -6   0  10        9.03       10.73      0.69 o 
  -5   0  10      111.96       92.53      2.54 o 
  -4   0  10        0.04        0.09      0.79 o 
  -3   0  10       51.07       48.59      1.57 o 
  -2   0  10      331.36      328.13      8.67 o 
  -1   0  10     2064.27     2080.46     60.70 o 
   0   0  10       11.05       11.82      1.65 o 
   1   0  10       25.09       27.90      1.27 o 
   2   0  10       57.33       67.97      2.19 o 
   3   0  10       39.85       39.92      3.03 o 
   4   0  10       27.15       24.81      1.25 o 
   5   0  10        0.11        0.88      0.32 o 
   6   0  10      114.04      124.51      2.93 o 
   7   0  10        1.23        1.86      0.61 o 
   8   0  10        4.04        6.26      0.86 o 
  -6   1  10      125.96      140.03      2.89 o 
  -5   1  10        0.47        0.66      0.64 o 
  -4   1  10      195.78      166.40      3.68 o 
  -3   1  10        0.00        0.58      0.61 o 
  -2   1  10       43.70       45.28      2.75 o 
  -1   1  10      275.99      264.93      8.86 o 
   0   1  10        1.53        5.40      0.97 o 
   1   1  10       18.86       33.31      2.75 o 
   2   1  10       30.43       35.81      1.75 o 
   3   1  10      126.10      120.36      6.89 o 
   4   1  10       61.57       56.72      4.41 o 
   5   1  10      258.38      247.14      7.00 o 
   6   1  10     2638.47     2552.35     46.06 o 
   7   1  10       42.96       45.98      1.59 o 
   8   1  10      277.05      263.90      4.92 o 
  -7   2  10        5.64        6.61      1.38 o 
  -6   2  10       91.42       90.52      2.09 o 
  -5   2  10        6.32        8.24      1.03 o 
  -4   2  10      306.86      289.32      6.47 o 
  -3   2  10       15.67       18.74      2.60 o 
  -2   2  10      224.25      220.86      7.85 o 
  -1   2  10       91.40      102.72      5.78 o 
   0   2  10      380.08      419.67     13.16 o 
   1   2  10        2.83        2.62      0.78 o 
   2   2  10      403.60      427.07     10.86 o 
   3   2  10      300.26      334.98      7.70 o 
   4   2  10      347.38      333.28     11.96 o 
   5   2  10      415.69      417.77     14.77 o 
   6   2  10        7.79       10.66      0.98 o 
   7   2  10       23.84       18.56      1.06 o 
   8   2  10      169.69      167.02      3.66 o 
   9   2  10      356.08      414.70     14.34 o 
  -7   3  10       45.51       35.25      2.20 o 
  -6   3  10        0.05        0.31      0.41 o 
  -5   3  10      297.28      237.33      6.05 o 
  -4   3  10       20.99       23.76      1.10 o 
  -3   3  10        0.24        2.46      1.29 o 
  -2   3  10      155.01      154.25      6.34 o 
  -1   3  10      358.15      355.06     16.26 o 
   0   3  10       87.92       85.79      3.60 o 
   1   3  10       13.87       16.28      1.36 o 
   2   3  10        9.21       13.27      1.17 o 
   3   3  10      990.65      996.01     25.04 o 
   4   3  10       33.79       43.26      2.82 o 
   5   3  10      333.78      326.52     10.50 o 
   6   3  10     3283.26     3115.81     68.06 o 
   7   3  10       78.03       71.11      2.80 o 
   8   3  10       18.40       21.39      2.62 o 
   9   3  10      113.49      125.59      5.78 o 
  -6   4  10       13.23        9.26      0.76 o 
  -5   4  10       60.45       58.40      1.47 o 
  -4   4  10       81.24       71.36      1.93 o 
  -3   4  10        7.34        6.53      0.91 o 
  -2   4  10      134.03      128.34      3.70 o 
  -1   4  10      133.71      130.72      5.51 o 
   0   4  10        6.34        8.45      1.93 o 
   1   4  10      246.34      233.98      7.69 o 
   2   4  10     1121.09     1211.92     35.48 o 
   3   4  10      872.70      897.17     22.64 o 
   4   4  10      257.95      266.71     24.39 o 
   5   4  10        9.12       10.93      1.17 o 
   6   4  10     2029.72     1849.07     38.17 o 
   7   4  10        0.90        0.65      0.44 o 
   8   4  10      128.12      124.45      3.29 o 
   9   4  10        0.01        0.28      0.83 o 
  -6   5  10        1.66        2.56      0.57 o 
  -5   5  10       18.66       19.66      1.09 o 
  -4   5  10       96.59       99.90      2.87 o 
  -3   5  10        2.38        2.92      0.76 o 
  -2   5  10       95.90       97.74      5.19 o 
  -1   5  10        0.09        1.38      1.38 o 
   0   5  10       56.52       56.11      2.89 o 
   1   5  10      413.33      459.27     14.23 o 
   2   5  10      103.81      122.40      4.48 o 
   3   5  10      175.16      198.54     14.19 o 
   4   5  10      193.71      190.42      4.77 o 
   5   5  10     2336.40     2135.09     51.29 o 
   6   5  10        0.93        1.29      0.46 o 
   7   5  10       98.55       79.18      2.35 o 
   8   5  10       22.69       16.01      0.90 o 
   9   5  10      100.17      102.18      4.96 o 
  -6   6  10        1.73        1.44      0.44 o 
  -5   6  10      328.12      299.42      5.55 o 
  -4   6  10       17.96       18.70      1.15 o 
  -3   6  10      435.23      425.44      7.75 o 
  -2   6  10       76.69       84.65      4.18 o 
  -1   6  10      243.10      229.24      9.09 o 
   0   6  10        4.93        4.13      1.38 o 
   1   6  10      649.91      677.55     20.58 o 
   2   6  10      751.00      772.61     23.13 o 
   3   6  10       15.84       16.38      1.36 o 
   4   6  10      430.53      437.99     14.07 o 
   5   6  10     1336.74     1233.42     25.67 o 
   6   6  10      387.56      379.79      7.28 o 
   7   6  10       15.50       14.57      0.67 o 
   8   6  10        2.49        2.67      0.71 o 
   9   6  10       16.46       30.13      1.17 o 
  -5   7  10       77.65       78.80      1.90 o 
  -4   7  10       31.80       35.13      1.48 o 
  -3   7  10      220.34      228.71      4.49 o 
  -2   7  10      205.31      197.95      3.74 o 
  -1   7  10        9.90       12.05      1.93 o 
   0   7  10        3.37        1.10      0.97 o 
   1   7  10       21.54       23.89      1.84 o 
   2   7  10     1268.17     1389.77     40.87 o 
   3   7  10       79.55       85.04      4.41 o 
   4   7  10      475.49      456.62     14.26 o 
   5   7  10      373.10      379.10      6.16 o 
   6   7  10       21.92       26.35      0.92 o 
   7   7  10       84.21       82.59      2.11 o 
   8   7  10       51.27       55.43      1.50 o 
   9   7  10       14.84       16.57      0.70 o 
  -5   8  10       50.41       52.45      1.69 o 
  -4   8  10       39.23       47.78      1.58 o 
  -3   8  10       40.57       43.14      1.91 o 
  -2   8  10       13.68       16.17      1.17 o 
  -1   8  10       70.56       69.80      2.99 o 
   0   8  10       46.80       43.15      1.73 o 
   1   8  10      163.72      155.36      4.42 o 
   2   8  10       37.39       38.80      1.82 o 
   3   8  10      724.87      665.16     16.54 o 
   4   8  10        0.76        1.32      0.57 o 
   5   8  10     4454.77     4232.42     65.57 o 
   6   8  10       55.24       60.35      3.34 o 
   7   8  10       95.02      100.35      2.33 o 
   8   8  10      326.96      345.78      7.11 o 
   9   8  10       28.07       34.90      1.51 o 
  -5   9  10        4.92        7.67      0.57 o 
  -4   9  10       84.71       83.03      2.03 o 
  -3   9  10        2.41        2.54      0.64 o 
  -2   9  10       31.64       34.99      1.35 o 
  -1   9  10      193.36      204.23      3.70 o 
   0   9  10       59.98       74.78      1.84 o 
   1   9  10      396.89      397.45      7.26 o 
   2   9  10      222.97      231.18     11.02 o 
   3   9  10      306.42      304.29      6.51 o 
   4   9  10      674.38      651.73     15.41 o 
   5   9  10     1194.53     1097.20     22.59 o 
   6   9  10       95.49       98.52      2.43 o 
   7   9  10        2.55        2.98      0.55 o 
   8   9  10       97.83      101.61      3.10 o 
  -4  10  10      154.57      156.16      3.66 o 
  -3  10  10       15.22       19.42      1.03 o 
  -2  10  10       63.11       65.70      1.99 o 
  -1  10  10      591.42      619.31     10.99 o 
   0  10  10      259.99      263.96      4.60 o 
   1  10  10        3.04        3.01      0.62 o 
   2  10  10       30.55       31.37      1.29 o 
   3  10  10        0.62        1.27      0.55 o 
   4  10  10       47.57       46.66      2.48 o 
   5  10  10        5.70        6.89      0.97 o 
   6  10  10      657.24      662.41     13.57 o 
   7  10  10      165.38      181.42      4.41 o 
   8  10  10        2.46        2.35      0.40 o 
  -4  11  10      175.22      186.21      5.37 o 
  -3  11  10       22.06       20.80      1.03 o 
  -2  11  10      228.92      238.63      4.30 o 
  -1  11  10      338.56      339.96      8.08 o 
   0  11  10      428.03      446.71      8.05 o 
   1  11  10      223.81      237.75      4.24 o 
   2  11  10      170.76      167.71      3.20 o 
   3  11  10        2.50        3.94      0.75 o 
   4  11  10      225.81      216.63      5.94 o 
   5  11  10      470.51      462.35     11.11 o 
   6  11  10      136.54      134.08      4.30 o 
   7  11  10       39.87       43.88      4.24 o 
   8  11  10       38.61       44.66      1.72 o 
  -3  12  10       40.24       39.14      1.27 o 
  -2  12  10      376.20      382.55      9.94 o 
  -1  12  10      426.49      434.24      9.13 o 
   0  12  10      129.99      134.28      2.88 o 
   1  12  10       40.99       43.45      1.50 o 
   2  12  10       47.30       49.00      1.41 o 
   3  12  10      222.14      220.71      3.83 o 
   4  12  10      224.79      214.77      4.26 o 
   5  12  10      391.45      418.95     11.44 o 
   6  12  10       60.06       68.10      2.58 o 
   7  12  10        6.45        7.62      1.10 o 
  -2  13  10      107.08       99.90      2.42 o 
  -1  13  10      130.64      134.25      2.89 o 
   0  13  10        1.20        1.21      0.50 o 
   1  13  10       13.23       13.11      0.78 o 
   2  13  10       55.32       64.80      1.78 o 
   3  13  10        1.54        2.03      0.58 o 
   4  13  10       64.04       65.66      1.68 o 
   5  13  10        2.41        3.28      0.83 o 
   6  13  10      435.38      454.73     11.46 o 
  -1  14  10        1.40        2.39      0.48 o 
   0  14  10       34.54       38.11      1.47 o 
   1  14  10        3.73        4.66      0.58 o 
   2  14  10      363.71      358.74      9.11 o 
   3  14  10        3.40        4.40      0.78 o 
   4  14  10       13.06       14.64      0.97 o 
   5  14  10      256.45      283.82      7.86 o 
  -2  -7  11       19.27       13.77      1.38 o 
  -1  -7  11      137.84      139.99      4.33 o 
   0  -7  11      776.10      803.86     17.02 o 
   1  -7  11       24.66       27.45      1.45 o 
   2  -7  11        2.71        1.38      0.58 o 
   3  -7  11        8.25       10.19      1.10 o 
  -3  -6  11        1.46        2.30      0.52 o 
  -2  -6  11        2.77        3.05      0.78 o 
  -1  -6  11       47.25       50.00      1.33 o 
   0  -6  11      106.32      103.18      2.54 o 
   1  -6  11       46.15       48.73      1.68 o 
   2  -6  11       46.04       50.94      2.12 o 
   3  -6  11      179.12      188.10      5.83 o 
   4  -6  11        1.86        1.77      0.55 o 
  -4  -5  11        1.12        0.76      0.41 o 
  -3  -5  11        2.95        2.61      0.52 o 
  -2  -5  11       16.64       14.78      0.87 o 
  -1  -5  11      669.32      687.23     11.96 o 
   0  -5  11        3.41        3.84      0.79 o 
   1  -5  11      298.83      309.38      6.68 o 
   2  -5  11      117.09      128.11      4.16 o 
   3  -5  11      152.60      154.96      3.74 o 
   4  -5  11       90.82       98.94      3.03 o 
   5  -5  11        7.59        8.70      0.86 o 
  -5  -4  11        2.83        3.54      0.44 o 
  -4  -4  11      139.71      142.84      2.61 o 
  -3  -4  11       14.81       15.30      1.13 o 
  -2  -4  11       19.32       18.53      1.08 o 
  -1  -4  11       33.60       34.72      1.59 o 
   0  -4  11      366.36      384.66      8.18 o 
   1  -4  11       46.09       48.12      1.90 o 
   2  -4  11        6.09        7.16      0.85 o 
   3  -4  11      138.97      138.62      3.45 o 
   4  -4  11      114.48      120.20      3.03 o 
   5  -4  11       36.80       39.78      1.19 o 
   6  -4  11      189.69      189.83      7.71 o 
  -5  -3  11       56.15       51.86      1.64 o 
  -4  -3  11      256.73      230.93      4.51 o 
  -3  -3  11      114.83      113.58      2.65 o 
  -2  -3  11      152.52      152.39      2.93 o 
  -1  -3  11     1029.68     1010.18     16.96 o 
   0  -3  11       64.60       64.32      2.42 o 
   1  -3  11       34.67       37.46      1.61 o 
   2  -3  11       55.00       53.03      1.93 o 
   3  -3  11       46.05       47.77      1.71 o 
   4  -3  11      993.53     1047.56     17.65 o 
   5  -3  11      501.00      499.83     10.04 o 
   6  -3  11        7.09        8.58      1.65 o 
  -6  -2  11        1.57        4.55      0.78 o 
  -5  -2  11        6.80        7.62      0.64 o 
  -4  -2  11      351.52      346.73      6.44 o 
  -3  -2  11       69.52       67.60      1.62 o 
  -2  -2  11        6.87       10.34      1.56 o 
  -1  -2  11     1385.09     1401.53     23.73 o 
   0  -2  11       81.51       78.17      2.32 o 
   1  -2  11      327.91      321.15      5.88 o 
   2  -2  11        7.95        9.21      0.81 o 
   3  -2  11       44.33       53.14      1.80 o 
   4  -2  11       17.05       19.19      0.89 o 
   5  -2  11      454.71      473.08      9.56 o 
   6  -2  11      216.93      239.05      6.29 o 
   7  -2  11       20.47       23.95      2.20 o 
  -6  -1  11        1.38        0.51      0.42 o 
  -5  -1  11       36.56       35.68      1.56 o 
  -4  -1  11       86.69       86.43      3.31 o 
  -3  -1  11       12.26       14.72      0.89 o 
  -2  -1  11      158.22      159.77      3.41 o 
  -1  -1  11      117.79      109.15      2.97 o 
   0  -1  11      464.17      440.92     15.44 o 
   1  -1  11       63.35       61.44      2.39 o 
   2  -1  11        0.54        1.46      0.68 o 
   3  -1  11       14.96       15.21      1.19 o 
   4  -1  11      141.30      139.30      3.01 o 
   5  -1  11      747.84      791.51     14.70 o 
   6  -1  11       10.70       13.03      1.32 o 
   7  -1  11       50.43       55.62      3.58 o 
  -6   0  11       75.79       64.97      1.75 o 
  -5   0  11      170.43      162.25      3.41 o 
  -4   0  11        5.88        6.29      0.95 o 
  -3   0  11      269.48      266.55      5.09 o 
  -2   0  11      467.50      453.59      8.16 o 
  -1   0  11      733.83      695.94     28.84 o 
   0   0  11     3029.69     2977.28     53.58 o 
   1   0  11      262.81      258.11      5.80 o 
   2   0  11       25.79       32.23      1.34 o 
   3   0  11       53.61       57.18      2.48 o 
   4   0  11        1.60        4.90      1.31 o 
   5   0  11      552.37      563.04      9.43 o 
   6   0  11       21.50       24.58      1.61 o 
   7   0  11        7.51        4.80      0.84 o 
   8   0  11       11.92       14.59      1.65 o 
  -6   1  11       48.93       42.28      1.27 o 
  -5   1  11      285.32      282.27      4.80 o 
  -4   1  11      585.42      584.47     12.04 o 
  -3   1  11       70.90       73.84      2.46 o 
  -2   1  11      486.12      458.97      8.23 o 
  -1   1  11     1259.26     1271.86     52.96 o 
   0   1  11        2.34        4.08      0.97 o 
   1   1  11        2.39        2.20      0.78 o 
   2   1  11       21.35       23.78      1.91 o 
   4   1  11       32.73       32.17      1.42 o 
   5   1  11      351.71      348.09      5.46 o 
   6   1  11      565.49      572.53      9.54 o 
   7   1  11       19.12       18.65      1.02 o 
   8   1  11       96.87       97.30      3.49 o 
  -6   2  11       22.63       14.50      0.64 o 
  -5   2  11       41.09       43.02      1.35 o 
  -4   2  11       34.33       29.67      1.57 o 
  -3   2  11       18.37       18.60      1.07 o 
  -2   2  11      284.48      285.54      7.94 o 
  -1   2  11      116.48      125.80      4.96 o 
   0   2  11      622.97      646.91     19.80 o 
   1   2  11      611.68      602.59     18.34 o 
   2   2  11      132.91      132.88      4.77 o 
   3   2  11       12.44       15.12      0.95 o 
   4   2  11        0.46        5.10      1.06 o 
   5   2  11      793.33      757.92     12.35 o 
   6   2  11       18.02       18.76      1.11 o 
   7   2  11      398.38      382.96      9.11 o 
   8   2  11       10.71        9.81      0.78 o 
  -6   3  11       57.80       55.59      2.33 o 
  -5   3  11      104.37       99.27      2.41 o 
  -4   3  11       58.13       55.02      1.95 o 
  -3   3  11       35.55       31.21      1.57 o 
  -2   3  11     1892.49     1893.09     52.24 o 
  -1   3  11     1955.95     1920.92     48.52 o 
   0   3  11     2798.90     2768.82    144.24 o 
   1   3  11       81.00       83.16      3.50 o 
   2   3  11       16.07       16.65      1.39 o 
   3   3  11        1.55        2.57      0.82 o 
   4   3  11       43.32       59.20      4.41 o 
   5   3  11       39.73       34.92      1.05 o 
   6   3  11      560.62      570.70     11.05 o 
   7   3  11       15.63       17.97      1.41 o 
   8   3  11       27.65       24.48      1.84 o 
   9   3  11       13.86       21.75      1.93 o 
  -6   4  11       40.60       44.29      1.68 o 
  -5   4  11       22.66       21.59      1.32 o 
  -4   4  11       12.95       15.03      1.10 o 
  -3   4  11       39.32       36.86      1.75 o 
  -2   4  11      194.08      182.84      4.35 o 
  -1   4  11      345.32      356.94      9.35 o 
   0   4  11       84.82       96.66      4.09 o 
   1   4  11       24.70       28.42      1.84 o 
   2   4  11      382.24      426.03     13.25 o 
   3   4  11        0.35        2.58      0.74 o 
   4   4  11      281.88      292.93     14.61 o 
   5   4  11       91.39       86.51      1.89 o 
   6   4  11        0.84        2.47      1.27 o 
   7   4  11        2.83        4.34      1.03 o 
   8   4  11      173.63      162.86      5.88 o 
  -6   5  11       22.36       17.16      1.79 o 
  -5   5  11       23.47       25.25      1.06 o 
  -4   5  11      451.65      436.04      9.12 o 
  -3   5  11        2.49        4.53      0.95 o 
  -2   5  11      163.84      160.58      3.44 o 
  -1   5  11     1326.30     1258.64     29.86 o 
   0   5  11      500.87      505.72     22.62 o 
   1   5  11      334.66      349.70     11.21 o 
   2   5  11       71.12       84.81      4.96 o 
   3   5  11      392.95      393.10     12.17 o 
   4   5  11        3.98        4.67      0.74 o 
   5   5  11      547.34      526.50      8.42 o 
   6   5  11      617.78      621.30     10.36 o 
   7   5  11        2.70        4.96      0.65 o 
   8   5  11       32.66       32.83      1.17 o 
   9   5  11       22.42       25.88      2.20 o 
  -6   6  11       18.33       20.10      1.65 o 
  -5   6  11      184.11      183.31      3.58 o 
  -4   6  11        0.35        2.88      0.75 o 
  -3   6  11     1114.99     1171.21     23.06 o 
  -2   6  11        1.43        5.50      1.03 o 
  -1   6  11      121.30      116.50      5.51 o 
   0   6  11      246.70      233.47      6.95 o 
   1   6  11      713.94      726.02     28.43 o 
   2   6  11       64.96       79.23      6.88 o 
   3   6  11       43.33       40.22      1.57 o 
   4   6  11        1.14        2.70      1.03 o 
   5   6  11      136.33      133.33      2.65 o 
   6   6  11      554.12      548.84      9.05 o 
   7   6  11        0.01        0.25      0.33 o 
   8   6  11        0.55        1.38      0.49 o 
   9   6  11      264.26      264.60     11.02 o 
  -5   7  11      247.05      241.24      4.41 o 
  -4   7  11      118.94      117.00      2.75 o 
  -3   7  11      227.78      233.51      4.75 o 
  -2   7  11        7.62        6.81      0.78 o 
  -1   7  11      579.76      592.46     10.33 o 
   0   7  11      191.86      194.61      5.74 o 
   1   7  11      106.77      112.85      3.49 o 
   2   7  11       55.33       56.80      1.87 o 
   3   7  11        5.75        5.54      0.67 o 
   4   7  11        0.55        1.74      0.61 o 
   5   7  11      568.25      568.41     10.24 o 
   6   7  11     1077.34     1060.03     19.23 o 
   7   7  11       15.80       16.46      0.83 o 
   8   7  11      209.45      217.29      8.27 o 
   9   7  11      279.43      321.68     11.30 o 
  -5   8  11        6.57        6.64      0.64 o 
  -4   8  11      178.49      186.72      3.75 o 
  -3   8  11        2.04        1.41      0.68 o 
  -2   8  11       37.32       36.20      1.48 o 
  -1   8  11       62.23       71.02      1.81 o 
   0   8  11        0.04        0.08      0.53 o 
   1   8  11       37.18       37.02      1.77 o 
   2   8  11        1.92        2.25      1.12 o 
   3   8  11       33.83       37.00      1.84 o 
   4   8  11       24.53       25.88      1.27 o 
   5   8  11       25.13       28.10      1.43 o 
   6   8  11     3172.32     3178.40     49.58 o 
   7   8  11        1.62        2.54      0.60 o 
   8   8  11       20.56       23.09      0.86 o 
   9   8  11      101.96      114.58      5.23 o 
  -4   9  11       58.34       59.58      1.45 o 
  -3   9  11       85.99       99.25      2.22 o 
  -2   9  11       27.97       30.96      2.63 o 
  -1   9  11      443.16      443.24      8.02 o 
   0   9  11       19.24       26.78      1.15 o 
   1   9  11        6.17        7.99      0.76 o 
   2   9  11       28.02       26.14      1.20 o 
   3   9  11        0.41        0.70      0.50 o 
   4   9  11      163.58      159.72      3.76 o 
   5   9  11      103.03      108.35      3.02 o 
   6   9  11       56.70       59.87      1.96 o 
   7   9  11      131.36      138.59      3.32 o 
   8   9  11       13.77       18.41      1.48 o 
  -4  10  11       39.65       38.95      1.85 o 
  -3  10  11       29.86       29.27      1.22 o 
  -2  10  11       13.30       14.23      0.99 o 
  -1  10  11       33.89       34.92      1.45 o 
   0  10  11       17.06       16.24      0.87 o 
   1  10  11      201.93      221.09      3.99 o 
   2  10  11        2.34        3.94      0.67 o 
   3  10  11       95.26       91.67      2.69 o 
   4  10  11       17.11       15.58      1.19 o 
   5  10  11      385.19      370.50     14.33 o 
   6  10  11     1275.10     1293.29     25.58 o 
   7  10  11       30.86       33.55      1.28 o 
   8  10  11        2.47        2.13      0.42 o 
  -3  11  11       17.13       16.74      0.74 o 
  -2  11  11        8.01        6.26      0.84 o 
  -1  11  11      114.91      121.08      2.92 o 
   0  11  11      962.94     1001.91     16.83 o 
   1  11  11        0.22        1.59      0.51 o 
   2  11  11        2.57        2.92      0.57 o 
   3  11  11      183.18      172.96      4.19 o 
   4  11  11      368.43      354.64      8.97 o 
   5  11  11       95.00      102.38      2.84 o 
   6  11  11      382.90      400.02     16.54 o 
   7  11  11       53.55       56.31      4.54 o 
   8  11  11        2.13        3.55      0.69 o 
  -3  12  11      135.43      139.12      5.23 o 
  -2  12  11      236.87      228.07      6.17 o 
  -1  12  11       86.69       83.70      2.92 o 
   0  12  11      466.75      478.09      7.59 o 
   1  12  11        7.52        8.11      0.87 o 
   2  12  11       96.28       96.73      2.10 o 
   3  12  11      128.42      138.77      3.06 o 
   4  12  11      243.71      234.65      4.54 o 
   5  12  11      668.28      663.85     13.19 o 
   6  12  11        0.09        1.10      0.83 o 
   7  12  11        1.33        1.16      0.46 o 
  -2  13  11      320.24      303.05     10.75 o 
  -1  13  11        0.77        0.67      0.47 o 
   0  13  11       17.53       19.94      0.99 o 
   1  13  11       25.07       25.23      1.06 o 
   2  13  11      595.69      583.85      9.92 o 
   3  13  11      249.27      250.38      4.68 o 
   4  13  11        1.22        1.46      0.75 o 
   5  13  11      105.23      107.13      3.37 o 
   6  13  11      470.91      485.93     12.12 o 
   0  14  11       47.48       49.98      1.84 o 
   1  14  11       15.90       13.35      0.67 o 
   2  14  11       54.84       53.63      1.64 o 
   3  14  11       26.45       21.53      1.00 o 
   4  14  11       17.06       17.57      1.06 o 
   5  14  11        0.36        1.10      0.83 o 
  -2  -6  12      198.69      181.29      4.77 o 
  -1  -6  12      555.51      577.69     13.55 o 
   0  -6  12      228.21      221.32      4.59 o 
   1  -6  12        2.09        2.67      0.66 o 
   2  -6  12        1.08        2.06      0.58 o 
   3  -6  12        0.04        0.55      0.46 o 
  -3  -5  12       61.09       59.48      2.89 o 
  -2  -5  12       16.00       18.33      1.17 o 
  -1  -5  12       44.51       48.64      1.41 o 
   0  -5  12      445.24      445.90      9.67 o 
   1  -5  12       45.85       48.95      2.12 o 
   2  -5  12      103.51       98.29      3.37 o 
   3  -5  12      187.94      198.80      6.13 o 
   4  -5  12       20.36       18.73      0.87 o 
  -4  -4  12       55.01       52.11      1.74 o 
  -3  -4  12       48.37       43.03      1.20 o 
  -2  -4  12       51.14       55.75      1.66 o 
  -1  -4  12        9.34       10.80      1.31 o 
   0  -4  12      422.27      427.42      8.92 o 
   1  -4  12       12.93       10.64      0.93 o 
   2  -4  12      127.28      125.99      4.16 o 
   3  -4  12      118.82      124.34      3.09 o 
   4  -4  12       65.03       69.45      2.16 o 
   5  -4  12        8.18        7.51      0.71 o 
  -4  -3  12       72.87       73.65      2.30 o 
  -3  -3  12       64.87       62.02      2.11 o 
  -2  -3  12        0.04        0.43      0.47 o 
  -1  -3  12      779.67      762.12     14.91 o 
   0  -3  12      941.62      917.30     25.27 o 
   1  -3  12      209.08      208.87      4.84 o 
   2  -3  12       23.75       22.98      1.25 o 
   3  -3  12        0.91        1.74      0.64 o 
   4  -3  12       32.75       31.12      1.22 o 
   5  -3  12      561.38      608.05     15.01 o 
   6  -3  12       13.30       15.97      0.96 o 
  -5  -2  12       47.93       54.24      2.75 o 
  -4  -2  12       29.13       26.79      1.06 o 
  -3  -2  12        1.85        1.24      0.64 o 
  -2  -2  12       23.06       26.08      1.03 o 
  -1  -2  12       90.37       88.18      2.57 o 
   0  -2  12       45.10       52.15      3.27 o 
   1  -2  12       22.94       26.48      2.06 o 
   2  -2  12      259.88      249.15      5.58 o 
   3  -2  12      223.05      226.40      5.10 o 
   4  -2  12       65.75       66.57      2.16 o 
   5  -2  12       13.33       13.25      0.85 o 
   6  -2  12       57.72       64.90      2.08 o 
   7  -2  12        0.09        0.83      0.83 o 
  -5  -1  12       28.15       28.51      1.16 o 
  -4  -1  12       58.83       57.30      1.91 o 
  -3  -1  12        2.39        3.22      0.73 o 
  -2  -1  12        3.09        3.96      0.64 o 
  -1  -1  12      232.57      242.59      6.62 o 
   0  -1  12        0.04        0.70      0.73 o 
   1  -1  12      869.11      807.21     20.72 o 
   2  -1  12       23.48       22.78      1.16 o 
   3  -1  12      184.79      182.43      4.76 o 
   4  -1  12       59.12       59.32      1.90 o 
   5  -1  12        0.18        0.02      0.42 o 
   6  -1  12        5.16        6.17      0.74 o 
   7  -1  12       44.87       50.39      3.03 o 
  -5   0  12       17.97       13.11      0.95 o 
  -4   0  12      139.67      144.54      5.96 o 
  -3   0  12      373.74      362.66      7.74 o 
  -2   0  12       49.85       52.32      1.72 o 
  -1   0  12      861.27      848.42     16.41 o 
   0   0  12      728.43      704.35     23.46 o 
   1   0  12       19.53       18.31      1.19 o 
   2   0  12      193.84      197.30      4.77 o 
   3   0  12      143.00      127.63      3.29 o 
   4   0  12      146.54      133.16      2.92 o 
   5   0  12       26.13       28.28      1.01 o 
   6   0  12      104.05      105.34      2.56 o 
   7   0  12        8.02        9.64      1.65 o 
  -5   1  12      137.45      137.57      2.89 o 
  -4   1  12       79.18       72.68      3.70 o 
  -3   1  12       39.00       45.45      1.80 o 
  -2   1  12     1261.65     1260.37     21.05 o 
  -1   1  12     1797.35     1790.04     36.67 o 
   0   1  12        9.03       11.16      1.17 o 
   1   1  12       53.73       59.35      2.63 o 
   2   1  12       25.36       20.57      1.45 o 
   3   1  12       46.59       45.44      1.61 o 
   4   1  12      508.12      542.56      9.75 o 
   5   1  12       73.73       72.95      1.71 o 
   6   1  12      178.15      180.88      4.23 o 
   7   1  12        1.83        2.18      0.68 o 
   8   1  12        5.40        5.51      1.10 o 
  -6   2  12        0.14        0.28      0.83 o 
  -5   2  12       88.27       82.58      2.03 o 
  -4   2  12      242.62      241.02      6.82 o 
  -3   2  12        2.94        3.58      0.89 o 
  -2   2  12       58.23       62.43      1.99 o 
  -1   2  12     4867.42     4702.59     86.21 o 
   0   2  12      803.23      776.45     20.29 o 
   1   2  12        8.36       10.79      0.87 o 
   2   2  12      282.69      287.69     12.68 o 
   3   2  12      161.26      150.39      5.78 o 
   4   2  12        0.48        2.57      0.70 o 
   5   2  12       78.47       89.71      1.97 o 
   6   2  12        0.80        1.02      0.43 o 
   7   2  12       91.26      103.68      3.89 o 
   8   2  12       15.47       16.24      1.93 o 
  -6   3  12        0.28        0.55      0.55 o 
  -5   3  12       21.41       20.76      1.19 o 
  -4   3  12       62.36       57.74      2.53 o 
  -3   3  12       56.48       60.48      2.68 o 
  -2   3  12        7.53        6.15      0.78 o 
  -1   3  12      207.17      188.83      4.85 o 
   0   3  12      610.04      543.98     14.65 o 
   1   3  12       98.06       89.14      3.06 o 
   2   3  12      306.94      291.45      7.05 o 
   3   3  12        9.65       14.66      0.75 o 
   4   3  12       98.16      110.34      2.55 o 
   5   3  12       40.64       44.30      1.25 o 
   6   3  12      174.69      168.16      4.77 o 
   7   3  12       31.20       30.29      1.71 o 
   8   3  12        0.62        0.28      0.83 o 
  -5   4  12       81.47       79.32      1.75 o 
  -4   4  12       57.18       56.02      2.07 o 
  -3   4  12      227.73      215.86      4.44 o 
  -2   4  12      108.20      107.99      2.61 o 
  -1   4  12     2317.87     2350.85     38.42 o 
   0   4  12      331.52      324.13     11.85 o 
   1   4  12       12.15       13.24      0.95 o 
   2   4  12      145.58      152.16      3.15 o 
   3   4  12      220.39      220.34      5.49 o 
   4   4  12      341.85      358.59      6.68 o 
   5   4  12       23.04       25.63      0.96 o 
   6   4  12        0.85        2.06      0.45 o 
   7   4  12       28.85       28.51      1.31 o 
   8   4  12       43.16       34.69      2.75 o 
  -5   5  12       41.61       42.43      1.15 o 
  -4   5  12      243.67      258.32      7.20 o 
  -3   5  12      341.54      339.77      7.53 o 
  -2   5  12       11.79       12.38      0.91 o 
  -1   5  12      910.48      932.73     15.82 o 
   0   5  12      605.88      569.87     24.97 o 
   1   5  12      108.71       98.98      2.50 o 
   2   5  12        6.34        6.36      0.68 o 
   3   5  12      139.25      151.22      4.94 o 
   4   5  12       18.78       21.66      0.99 o 
   5   5  12      154.04      153.37      2.69 o 
   6   5  12      217.54      227.52      4.17 o 
   7   5  12      192.27      173.21      4.36 o 
   8   5  12        0.02        0.00      1.10 o 
   9   5  12        9.70        9.36      1.38 o 
  -5   6  12       85.44       83.84      1.72 o 
  -4   6  12      275.97      273.49      4.68 o 
  -3   6  12       16.71       16.37      2.06 o 
  -2   6  12       48.51       52.54      2.07 o 
  -1   6  12        9.87       11.39      1.50 o 
   0   6  12      120.48      118.76      4.82 o 
   1   6  12      120.73      118.93      4.17 o 
   2   6  12       17.48       16.39      1.66 o 
   3   6  12      272.96      261.67      8.40 o 
   4   6  12       59.27       57.50      1.63 o 
   5   6  12      242.90      244.62      4.38 o 
   6   6  12      331.75      326.97      5.60 o 
   7   6  12      499.04      486.59      9.17 o 
   8   6  12       11.91       12.42      1.65 o 
   9   6  12      190.21      190.41      7.99 o 
  -5   7  12       63.01       62.08      2.04 o 
  -4   7  12       45.60       45.30      1.48 o 
  -3   7  12       29.89       27.48      1.48 o 
  -2   7  12       75.69       76.04      2.20 o 
  -1   7  12     1689.72     1775.43     33.31 o 
   0   7  12      661.70      675.40     11.71 o 
   1   7  12       59.14       55.56      3.58 o 
   2   7  12      387.31      365.38      7.91 o 
   3   7  12        0.33        1.69      0.72 o 
   4   7  12       71.58       66.34      1.91 o 
   5   7  12      855.38      864.55     13.95 o 
   6   7  12       31.35       37.45      1.13 o 
   7   7  12      114.45      118.27      2.28 o 
   8   7  12        2.71        3.19      1.38 o 
  -5   8  12        4.16        3.30      0.83 o 
  -4   8  12       64.80       72.96      2.31 o 
  -3   8  12       26.78       26.29      1.53 o 
  -2   8  12       42.43       44.45      1.44 o 
  -1   8  12        0.21        0.46      0.58 o 
   0   8  12      468.16      500.15      8.92 o 
   1   8  12       79.42       91.64      2.33 o 
   2   8  12       76.19       76.08      2.43 o 
   3   8  12        0.75       -0.06      0.57 o 
   4   8  12       87.26       79.91      2.08 o 
   5   8  12      288.55      304.17      5.37 o 
   6   8  12      109.76      112.64      2.78 o 
   7   8  12       51.30       58.48      1.62 o 
   8   8  12        1.85        1.16      0.46 o 
  -4   9  12        5.54        6.64      0.49 o 
  -3   9  12        0.02        0.69      0.99 o 
  -2   9  12       20.92       21.33      1.13 o 
  -1   9  12       28.47       25.82      1.29 o 
   0   9  12      619.51      638.68      9.98 o 
   1   9  12       73.24       79.66      1.93 o 
   2   9  12       13.42       16.07      0.89 o 
   3   9  12       25.31       26.02      1.41 o 
   4   9  12      341.35      342.26      6.56 o 
   5   9  12      112.99      115.93      3.14 o 
   6   9  12        1.48        5.96      1.11 o 
   7   9  12       29.10       36.70      1.25 o 
   8   9  12       15.92       19.55      1.93 o 
  -4  10  12       21.84       19.27      1.38 o 
  -3  10  12       25.16       26.88      1.10 o 
  -2  10  12      107.04      110.99      3.02 o 
  -1  10  12     1271.34     1296.13     22.82 o 
   0  10  12      487.56      544.79      9.61 o 
   1  10  12       61.20       63.42      1.66 o 
   2  10  12       34.79       35.20      1.31 o 
   3  10  12      313.85      311.07      6.73 o 
   4  10  12      132.44      137.65      3.67 o 
   5  10  12      359.55      351.18      8.44 o 
   6  10  12      416.41      404.67      9.51 o 
   7  10  12        5.09        5.27      0.70 o 
   8  10  12       45.60       49.79      1.58 o 
  -3  11  12       10.38        9.53      0.73 o 
  -2  11  12      380.75      383.94     12.13 o 
  -1  11  12     1816.72     1865.29     51.73 o 
   0  11  12       20.47       21.37      1.16 o 
   1  11  12       10.56        7.45      0.70 o 
   2  11  12       33.99       35.43      1.24 o 
   3  11  12       84.41       79.24      2.43 o 
   4  11  12        0.82        2.08      0.68 o 
   5  11  12      334.16      342.89      9.13 o 
   6  11  12      212.95      230.06      9.92 o 
   7  11  12      358.33      388.55     13.79 o 
  -2  12  12      458.88      449.68     10.67 o 
  -1  12  12       38.32       37.35      2.31 o 
   0  12  12       32.83       33.05      1.14 o 
   1  12  12       28.36       26.63      1.09 o 
   2  12  12       35.26       34.08      1.08 o 
   3  12  12      131.09      140.54      3.06 o 
   4  12  12       30.17       30.42      1.36 o 
   5  12  12       22.22       28.47      2.04 o 
   6  12  12       51.27       49.90      3.58 o 
   7  12  12        7.54        9.04      0.71 o 
  -1  13  12      358.00      371.44      9.26 o 
   0  13  12        3.74        3.82      0.52 o 
   1  13  12        4.38        2.09      0.48 o 
   2  13  12       32.02       32.33      1.65 o 
   3  13  12      171.43      175.50      4.54 o 
   4  13  12      190.24      193.40      5.07 o 
   5  13  12        8.41        5.27      0.96 o 
   0  14  12        0.65        1.38      0.83 o 
   1  14  12       30.38       30.18      1.45 o 
   2  14  12       94.55       92.84      2.89 o 
   3  14  12        9.61        8.91      0.68 o 
   4  14  12       11.24       11.56      1.10 o 
  -2  -5  13        2.31        2.49      0.58 o 
  -1  -5  13       25.92       27.04      1.70 o 
   0  -5  13        8.57        9.67      0.86 o 
   1  -5  13        5.23        7.71      1.38 o 
   2  -5  13        2.45        2.49      0.58 o 
   3  -5  13       35.44       30.27      1.32 o 
  -3  -4  13        0.12        0.14      0.58 o 
  -2  -4  13       32.85       35.32      1.27 o 
  -1  -4  13       86.69       87.53      2.38 o 
   0  -4  13       14.78       15.14      1.65 o 
   1  -4  13       17.74       17.07      1.93 o 
   2  -4  13       38.37       37.58      2.75 o 
   3  -4  13       42.37       37.89      1.36 o 
   4  -4  13      177.22      184.04      3.93 o 
  -3  -3  13      274.11      245.27      5.09 o 
  -2  -3  13        0.09        1.02      0.57 o 
  -1  -3  13       41.89       44.16      1.59 o 
   1  -3  13       24.01       25.11      1.21 o 
   2  -3  13        5.92        7.00      1.06 o 
   3  -3  13       83.70       72.54      2.03 o 
   4  -3  13      162.77      175.76      3.87 o 
   5  -3  13      380.55      403.70     10.05 o 
  -4  -2  13       88.27       80.67      2.51 o 
  -3  -2  13       15.83       19.78      1.11 o 
  -2  -2  13       14.34       12.14      0.64 o 
  -1  -2  13       75.24       83.51      2.10 o 
   0  -2  13      287.77      281.08     10.47 o 
   1  -2  13        7.34        7.16      1.38 o 
   2  -2  13        0.74       -0.11      0.57 o 
   3  -2  13      122.24      111.73      2.93 o 
   4  -2  13      251.29      270.20      5.78 o 
   5  -2  13      140.31      143.68      4.10 o 
   6  -2  13       14.96       13.38      0.74 o 
  -4  -1  13       83.89       74.53      2.96 o 
  -3  -1  13       54.70       49.57      1.69 o 
  -2  -1  13       10.44       13.51      0.81 o 
  -1  -1  13      183.41      185.35      5.85 o 
   0  -1  13      215.10      206.25     11.30 o 
   1  -1  13      376.16      363.48     12.24 o 
   2  -1  13       70.61       64.76      3.72 o 
   3  -1  13      971.90      941.88     18.58 o 
   4  -1  13        1.11        0.30      0.52 o 
   5  -1  13       78.19       76.60      1.91 o 
   6  -1  13      105.12      106.78      4.68 o 
   7  -1  13      232.83      252.73      9.92 o 
  -5   0  13        5.74        6.82      0.68 o 
  -4   0  13       19.10       20.31      1.11 o 
  -3   0  13       17.43       19.02      1.36 o 
  -2   0  13       37.59       37.81      1.55 o 
  -1   0  13        5.70        5.00      0.67 o 
   0   0  13      356.49      331.82      7.74 o 
   1   0  13        8.85        9.15      0.73 o 
   2   0  13        1.14        0.83      0.83 o 
   3   0  13        0.29        0.85      0.57 o 
   4   0  13      539.08      562.84     11.39 o 
   5   0  13      361.40      370.40      9.86 o 
   6   0  13      195.20      203.55      5.43 o 
   7   0  13        5.77        3.03      1.10 o 
  -5   1  13       12.87        7.37      0.64 o 
  -4   1  13        1.59        0.80      0.59 o 
  -3   1  13       25.90       27.55      1.43 o 
  -2   1  13      473.31      457.34      8.13 o 
  -1   1  13      176.89      187.72      4.40 o 
   0   1  13       78.51       77.94      2.92 o 
   1   1  13      157.82      149.55      3.92 o 
   2   1  13      121.68      110.23      3.10 o 
   3   1  13      402.45      371.57      9.26 o 
   4   1  13      375.27      351.72      6.60 o 
   5   1  13      261.08      269.07      6.32 o 
   6   1  13       88.37       96.08      2.50 o 
   7   1  13      160.80      171.62      7.44 o 
  -5   2  13       40.73       37.60      1.65 o 
  -4   2  13        0.58        2.34      0.78 o 
  -3   2  13       99.79      103.38      2.90 o 
  -2   2  13      882.68      876.51     14.89 o 
  -1   2  13        5.36        5.61      0.77 o 
   0   2  13      479.91      448.53      9.07 o 
   1   2  13      256.81      238.98      5.48 o 
   2   2  13      439.80      420.71      7.97 o 
   3   2  13        3.63       18.31      3.99 o 
   4   2  13        2.01        1.25      0.55 o 
   5   2  13       43.63       42.51      1.17 o 
   6   2  13       30.00       34.47      1.21 o 
   7   2  13        2.32        1.79      0.78 o 
  -5   3  13        9.52        9.64      0.97 o 
  -4   3  13       17.02       14.45      1.17 o 
  -3   3  13      142.89      144.40      5.15 o 
  -2   3  13      624.45      608.40     10.58 o 
  -1   3  13     1003.31      995.41     16.76 o 
   0   3  13        0.27        0.95      0.63 o 
   1   3  13       36.79       38.00      1.53 o 
   2   3  13      555.73      531.68     10.67 o 
   3   3  13      625.02      649.92     12.79 o 
   4   3  13        0.13        0.68      0.68 o 
   5   3  13       12.00       16.06      1.09 o 
   6   3  13       25.01       25.58      1.40 o 
   7   3  13      108.47      115.05      3.54 o 
   8   3  13       33.02       32.49      2.48 o 
  -5   4  13        3.28        1.74      0.48 o 
  -4   4  13        0.06       -0.14      0.78 o 
  -3   4  13      281.85      288.61      5.51 o 
  -2   4  13      143.77      138.50      3.09 o 
  -1   4  13      653.87      688.75     11.92 o 
   0   4  13       79.83       85.71      2.45 o 
   1   4  13        8.09        8.85      1.96 o 
   2   4  13       95.27       83.02      2.34 o 
   3   4  13      329.22      317.49      6.11 o 
   4   4  13      283.76      227.94      4.52 o 
   5   4  13       69.38       70.53      1.49 o 
   6   4  13        2.76        3.96      0.59 o 
   7   4  13       51.45       52.41      2.00 o 
   8   4  13       60.10       63.33      3.58 o 
  -5   5  13        0.09       -0.42      0.42 o 
  -4   5  13       66.78       68.01      3.86 o 
  -3   5  13       11.20       11.66      1.11 o 
  -2   5  13       27.39       28.44      1.23 o 
  -1   5  13       45.11       48.75      1.64 o 
   0   5  13      157.08      153.44      3.89 o 
   1   5  13      217.09      210.34      5.84 o 
   2   5  13      167.91      156.40      5.38 o 
   3   5  13      146.33      174.12      3.69 o 
   4   5  13        0.74        0.31      0.44 o 
   5   5  13      207.08      202.79      4.52 o 
   6   5  13      190.21      190.31      3.53 o 
   7   5  13        2.38        3.14      0.64 o 
   8   5  13        1.07        3.30      1.10 o 
  -5   6  13       79.20       70.95      2.23 o 
  -4   6  13        0.65        0.30      0.57 o 
  -3   6  13       84.35       84.62      2.20 o 
  -2   6  13       23.22       26.53      1.43 o 
  -1   6  13       32.10       32.61      1.37 o 
   0   6  13      516.04      532.78     11.04 o 
   1   6  13        6.99        8.38      1.20 o 
   2   6  13        2.66        4.35      0.73 o 
   3   6  13      275.39      245.88      8.51 o 
   4   6  13      197.58      213.15      4.33 o 
   5   6  13      279.16      273.81      6.16 o 
   6   6  13        3.01        3.74      0.43 o 
   7   6  13       61.54       68.98      2.19 o 
   8   6  13       12.46       12.66      1.65 o 
  -4   7  13       49.59       42.31      1.34 o 
  -3   7  13      122.32      122.21      3.99 o 
  -2   7  13      103.70      113.61      2.75 o 
  -1   7  13      154.68      164.29      4.13 o 
   0   7  13     1211.53     1214.27     20.31 o 
   1   7  13      118.56      123.40      4.99 o 
   2   7  13       16.20       18.71      0.99 o 
   3   7  13      207.13      197.12      8.80 o 
   4   7  13       25.77       20.08      1.04 o 
   5   7  13      425.99      435.61      7.37 o 
   6   7  13     1268.69     1310.11     20.74 o 
   7   7  13       65.32       64.76      1.73 o 
   8   7  13       74.40       73.41      2.29 o 
  -4   8  13       19.25       19.42      0.95 o 
  -3   8  13       46.90       52.86      2.23 o 
  -2   8  13       30.92       36.62      1.35 o 
  -1   8  13      696.11      746.63     12.82 o 
   0   8  13       21.63       24.39      1.07 o 
   1   8  13      168.90      152.76      3.29 o 
   2   8  13      132.99      123.78      3.33 o 
   3   8  13      125.18      114.51      4.14 o 
   4   8  13       29.25       28.89      1.47 o 
   5   8  13       89.86       93.61      2.08 o 
   6   8  13      254.37      250.71      4.41 o 
   7   8  13        1.01        1.44      0.42 o 
   8   8  13       64.07       75.70      2.38 o 
  -4   9  13       12.34       11.83      1.24 o 
  -3   9  13        2.38        2.02      0.64 o 
  -2   9  13      148.75      147.61      4.80 o 
  -1   9  13      206.23      233.15      4.64 o 
   0   9  13      690.96      759.89     12.99 o 
   1   9  13        3.21        4.91      0.69 o 
   2   9  13       21.98       24.08      1.37 o 
   3   9  13      161.27      152.85      3.76 o 
   4   9  13      122.12      128.00      2.95 o 
   5   9  13      326.39      324.58      5.63 o 
   6   9  13      104.22      105.23      2.59 o 
   7   9  13        0.03        0.63      0.40 o 
   8   9  13       18.35       21.20      1.65 o 
  -3  10  13        1.58        1.47      0.48 o 
  -2  10  13        1.39        1.10      0.64 o 
  -1  10  13       15.33       19.05      1.46 o 
   0  10  13      314.33      336.81      6.23 o 
   1  10  13        0.61        2.34      1.11 o 
   2  10  13       10.66       11.13      1.11 o 
   3  10  13       99.54       88.62      2.59 o 
   4  10  13      532.13      531.02     11.94 o 
   5  10  13      382.21      382.55     10.90 o 
   6  10  13       18.02       19.04      1.68 o 
   7  10  13        0.00        0.12      0.56 o 
  -2  11  13       17.82       19.06      1.17 o 
  -1  11  13      142.70      151.04      4.44 o 
   0  11  13      189.86      185.75      3.74 o 
   1  11  13      100.30      104.51      2.74 o 
   2  11  13      108.34      118.14      2.75 o 
   3  11  13       62.01       64.06      2.12 o 
   4  11  13       86.75       80.87      2.42 o 
   5  11  13       86.91       94.26      4.54 o 
   6  11  13      302.02      323.59     13.23 o 
   7  11  13        5.40        5.51      0.66 o 
  -2  12  13       15.01       11.97      1.65 o 
  -1  12  13        1.13        1.76      0.57 o 
   0  12  13      529.98      553.84      8.53 o 
   1  12  13       16.14       13.80      0.81 o 
   2  12  13       78.88       83.71      4.13 o 
   3  12  13      100.98       99.69      2.30 o 
   4  12  13        9.65        7.34      0.86 o 
   5  12  13       13.43       11.56      1.38 o 
   6  12  13      313.90      304.07     12.13 o 
   0  13  13        4.26        4.06      0.52 o 
   1  13  13       47.01       47.79      3.28 o 
   2  13  13      211.86      220.43      4.71 o 
   3  13  13       89.59       87.34      3.03 o 
   4  13  13      117.48      118.24      5.10 o 
   5  13  13       36.06       29.19      1.93 o 
   2  14  13       80.38       80.14      3.58 o 
   3  14  13       60.57       59.20      2.75 o 
   4  14  13        2.29        2.48      0.83 o 
  -1  -4  14        0.39        0.55      0.58 o 
   0  -4  14        0.05        0.55      0.58 o 
   1  -4  14       11.00       12.39      1.10 o 
   2  -4  14        6.99        8.65      2.06 o 
   3  -4  14       67.88       63.89      2.75 o 
  -2  -3  14        0.57       -0.12      0.40 o 
  -1  -3  14        4.53        3.71      0.64 o 
   0  -3  14      336.99      324.97      6.52 o 
   1  -3  14      119.64      110.99      4.68 o 
   2  -3  14       21.60       17.79      1.38 o 
   3  -3  14      128.72      121.28      2.43 o 
   4  -3  14      414.32      423.67     11.64 o 
  -3  -2  14      207.86      200.06      7.16 o 
  -2  -2  14       90.40       90.74      2.92 o 
  -1  -2  14      137.05      139.61      2.89 o 
   0  -2  14      142.38      128.80      3.79 o 
   1  -2  14        5.34        5.23      1.38 o 
   2  -2  14       54.99       48.09      1.84 o 
   3  -2  14       61.15       53.18      1.68 o 
   4  -2  14       94.11      108.81      2.67 o 
   5  -2  14       25.12       26.83      1.12 o 
  -3  -1  14        4.43        6.55      1.10 o 
  -2  -1  14       67.92       70.12      3.58 o 
  -1  -1  14       51.52       55.81      1.85 o 
   0  -1  14      286.88      272.71      7.02 o 
   1  -1  14      262.04      242.14      6.23 o 
   2  -1  14        3.69        3.30      0.68 o 
   3  -1  14      104.02      101.39      2.68 o 
   4  -1  14       23.53       22.12      1.03 o 
   5  -1  14       96.32      102.03      3.04 o 
   6  -1  14       49.04       56.82      1.93 o 
  -4   0  14       36.61       40.92      1.52 o 
  -3   0  14      141.54      137.45      4.16 o 
  -2   0  14      507.96      488.91      8.45 o 
  -1   0  14        6.29        8.71      1.40 o 
   0   0  14      124.93      121.66      4.41 o 
   1   0  14       25.55       24.08      1.28 o 
   2   0  14        0.92       -0.08      0.57 o 
   3   0  14      198.51      184.99      5.06 o 
   4   0  14        3.06        2.83      0.60 o 
   5   0  14       16.44       21.05      2.75 o 
   6   0  14       52.15       58.10      2.20 o 
  -4   1  14        1.40        0.69      0.58 o 
  -3   1  14        2.23        1.18      0.52 o 
  -2   1  14        4.23        3.84      0.61 o 
  -1   1  14      637.00      619.23     12.36 o 
   0   1  14       50.88       49.01      1.99 o 
   1   1  14       16.60       15.50      0.91 o 
   2   1  14        4.72        6.61      0.79 o 
   3   1  14       93.34       93.54      2.43 o 
   4   1  14      254.01      228.76      5.04 o 
   5   1  14      219.05      214.43      7.94 o 
   6   1  14       19.63       19.66      1.65 o 
   7   1  14      262.05      268.46     10.75 o 
  -4   2  14        0.01       -0.14      0.69 o 
  -3   2  14      142.78      127.04      3.18 o 
  -2   2  14       46.63       47.67      1.45 o 
  -1   2  14      131.90      126.04      3.82 o 
   0   2  14      198.89      188.04      5.45 o 
   1   2  14       33.39       29.68      1.47 o 
   2   2  14        5.68        7.54      0.72 o 
   3   2  14      121.76      145.28      3.39 o 
   4   2  14      126.33      139.26      4.13 o 
   5   2  14       35.93       39.49      1.22 o 
   6   2  14        1.24        2.66      0.41 o 
  -4   3  14        0.05        0.28      0.58 o 
  -3   3  14        4.81        5.87      0.75 o 
  -2   3  14      124.70      139.38      2.98 o 
  -1   3  14       42.51       48.18      1.57 o 
   0   3  14      283.35      283.99      7.60 o 
   1   3  14       47.99       47.11      1.82 o 
   2   3  14      173.95      154.94      3.40 o 
   3   3  14      860.21      775.21     15.14 o 
   4   3  14       95.50       87.81      2.23 o 
   5   3  14       88.43       76.46      1.53 o 
   6   3  14        0.93        1.55      0.35 o 
   7   3  14       34.83       28.37      4.27 o 
  -4   4  14        1.66        3.60      0.78 o 
  -3   4  14       38.60       39.21      1.38 o 
  -2   4  14       67.74       71.96      2.04 o 
  -1   4  14      137.38      144.27      3.13 o 
   0   4  14      698.60      665.89     15.81 o 
   1   4  14      216.80      209.52      5.84 o 
   2   4  14      197.49      197.80      5.00 o 
   3   4  14      180.37      189.19      3.91 o 
   4   4  14      497.48      454.30      8.38 o 
   5   4  14        3.26        4.18      0.44 o 
   6   4  14       11.41        9.40      0.56 o 
   7   4  14        0.06        0.61      0.55 o 
   8   4  14       34.70       39.10      2.48 o 
  -4   5  14        8.48        8.72      1.38 o 
  -3   5  14       70.43       75.28      4.27 o 
  -2   5  14      279.91      285.06      6.79 o 
  -1   5  14      439.69      451.74      9.28 o 
   0   5  14       80.20       82.03      2.42 o 
   1   5  14      193.79      198.14      5.55 o 
   2   5  14      309.60      305.76      5.92 o 
   3   5  14      117.59       88.00      2.22 o 
   4   5  14        4.13        2.66      0.58 o 
   5   5  14       23.88       19.95      0.90 o 
   6   5  14        2.22        1.75      0.34 o 
   7   5  14       82.17       82.59      2.85 o 
   8   5  14      291.19      298.83     12.13 o 
  -4   6  14       50.56       55.58      1.64 o 
  -3   6  14      115.41      108.47      4.01 o 
  -2   6  14       14.26       14.02      1.05 o 
  -1   6  14       98.30      106.38      2.94 o 
   0   6  14      521.83      528.69     13.98 o 
   1   6  14      229.35      227.85      6.23 o 
   2   6  14        7.21       12.20      1.01 o 
   3   6  14      863.14      793.74     16.93 o 
   4   6  14      203.85      234.98      4.66 o 
   5   6  14      158.46      177.78      3.60 o 
   6   6  14        0.04        0.59      0.36 o 
   7   6  14       28.83       23.48      0.93 o 
   8   6  14       22.46       16.79      1.65 o 
  -4   7  14        8.35        8.14      0.64 o 
  -3   7  14        0.05        0.90      0.66 o 
  -2   7  14       15.55       14.99      0.96 o 
  -1   7  14        0.20        2.40      0.75 o 
   0   7  14      277.90      283.74      6.51 o 
   1   7  14      559.81      569.84     13.75 o 
   2   7  14       51.11       50.80      1.98 o 
   3   7  14        2.12        4.72      0.69 o 
   4   7  14      126.93      122.81      2.81 o 
   5   7  14      137.79      145.61      3.11 o 
   6   7  14      244.05      249.16      4.34 o 
   7   7  14       53.04       53.83      1.50 o 
   8   7  14        1.91        4.40      1.10 o 
  -3   8  14       33.07       38.69      1.75 o 
  -2   8  14        0.68        1.55      0.47 o 
  -1   8  14      970.39     1012.52     16.94 o 
   0   8  14      166.64      166.73      4.43 o 
   1   8  14       71.55       68.97      2.82 o 
   2   8  14        1.74        2.56      0.73 o 
   3   8  14      359.33      325.11      6.32 o 
   4   8  14      771.79      753.63     17.77 o 
   5   8  14      319.76      331.06      6.26 o 
   6   8  14        0.21        0.14      0.32 o 
   7   8  14       27.54       32.60      1.65 o 
   8   8  14        3.52        3.03      0.83 o 
  -3   9  14      198.39      215.67      6.38 o 
  -2   9  14        0.00       -0.18      0.47 o 
  -1   9  14       33.37       38.51      1.37 o 
   0   9  14       62.03       55.21      2.62 o 
   1   9  14        0.95        1.64      0.61 o 
   2   9  14      310.99      293.90      7.77 o 
   3   9  14        1.33        1.75      0.68 o 
   4   9  14      121.78      113.55      2.66 o 
   5   9  14      223.62      219.58      5.15 o 
   6   9  14       48.73       44.12      1.39 o 
   7   9  14        2.86        3.35      0.42 o 
  -2  10  14      165.95      184.09      4.19 o 
  -1  10  14      255.52      280.26      4.70 o 
   0  10  14       71.70       79.12      2.01 o 
   1  10  14       17.76       19.39      1.27 o 
   2  10  14       59.32       62.29      2.17 o 
   3  10  14      371.09      347.04      7.21 o 
   4  10  14      232.10      228.21      6.89 o 
   5  10  14       12.81       18.12      1.37 o 
   6  10  14       48.13       43.31      2.42 o 
   7  10  14       19.10       22.53      1.68 o 
  -2  11  14      134.16      123.48      3.40 o 
  -1  11  14     1303.57     1363.10     28.29 o 
   0  11  14      688.28      700.51     13.70 o 
   1  11  14       59.13       59.36      1.96 o 
   2  11  14       16.14       16.38      0.92 o 
   3  11  14      135.16      131.49      3.21 o 
   4  11  14       49.99       52.88      2.66 o 
   5  11  14        7.37        5.23      1.10 o 
   6  11  14      128.81      122.02      4.68 o 
   7  11  14      205.70      219.92      7.44 o 
  -1  12  14        5.60        5.53      0.69 o 
   0  12  14      440.85      424.76      7.40 o 
   1  12  14        1.94        1.56      0.64 o 
   2  12  14       63.71       68.57      2.01 o 
   3  12  14       14.36       15.15      0.95 o 
   4  12  14        0.99        1.10      0.58 o 
   5  12  14       32.94       34.14      1.93 o 
   1  13  14       95.76       90.64      3.17 o 
   2  13  14       31.41       29.84      1.16 o 
   3  13  14      207.74      209.16      7.33 o 
   4  13  14       26.94       25.88      1.93 o 
   0  -3  15        0.77        0.83      0.83 o 
   1  -3  15       26.90       26.58      1.25 o 
   2  -3  15       96.46       96.12      3.86 o 
   3  -3  15       62.62       62.79      2.48 o 
  -2  -2  15        2.06        2.20      0.83 o 
  -1  -2  15        0.31        0.69      0.58 o 
   0  -2  15        0.15       -0.61      0.96 o 
   1  -2  15       93.11       99.42      4.13 o 
   2  -2  15       55.69       56.45      2.75 o 
   3  -2  15       95.71       91.91      2.32 o 
   4  -2  15      323.04      291.41      6.92 o 
  -2  -1  15        8.90        7.02      0.78 o 
  -1  -1  15      111.50      106.38      5.10 o 
   0  -1  15       17.61       17.93      1.79 o 
   1  -1  15       17.35       22.02      1.93 o 
   2  -1  15       67.28       63.86      2.23 o 
   3  -1  15       37.25       33.47      1.27 o 
   4  -1  15      229.91      212.49      4.23 o 
   5  -1  15       76.56       81.90      2.48 o 
  -3   0  15        4.47        9.64      1.38 o 
  -2   0  15       10.49       18.98      1.51 o 
  -1   0  15        9.60       11.05      0.89 o 
   0   0  15       97.76       99.34      3.21 o 
   1   0  15       84.03       76.86      3.17 o 
   2   0  15        1.92        3.44      0.96 o 
   3   0  15       42.56       32.68      1.27 o 
   4   0  15       62.01       58.70      1.41 o 
   5   0  15       97.59       95.49      3.03 o 
  -3   1  15      177.20      182.28      4.03 o 
  -2   1  15       40.86       43.12      1.84 o 
  -1   1  15       30.25       33.08      1.70 o 
   0   1  15      428.90      431.94     10.53 o 
   1   1  15      120.62      113.20      3.51 o 
   2   1  15       15.78       15.58      1.25 o 
   3   1  15       36.67       40.21      1.43 o 
   4   1  15        9.62       15.01      0.79 o 
   5   1  15      192.01      224.29      4.93 o 
   6   1  15       98.10       93.01      2.13 o 
  -3   2  15        2.85        0.83      0.44 o 
  -2   2  15      266.99      258.08      6.82 o 
  -1   2  15       44.88       39.86      1.59 o 
   0   2  15        2.25        1.79      0.78 o 
   1   2  15        1.42        0.49      0.68 o 
   2   2  15       15.04       11.79      1.06 o 
   3   2  15      795.57      724.74     14.18 o 
   4   2  15        0.31        0.92      0.48 o 
   5   2  15       26.81       26.31      0.83 o 
   6   2  15        3.01        2.85      0.37 o 
  -3   3  15      216.22      192.73      8.15 o 
  -2   3  15      880.91      874.88     16.63 o 
  -1   3  15       27.09       30.51      1.43 o 
   0   3  15       84.77       87.86      3.12 o 
   1   3  15       22.78       20.25      1.22 o 
   2   3  15       24.97       24.52      1.21 o 
   3   3  15       66.09       54.98      1.75 o 
   4   3  15       24.59       23.21      1.71 o 
   5   3  15        9.21        6.87      0.57 o 
   6   3  15        8.86       13.25      0.65 o 
  -4   4  15        2.11        0.83      0.83 o 
  -3   4  15       53.50       46.13      1.34 o 
  -2   4  15      517.43      467.59      9.29 o 
  -1   4  15        0.11        0.35      0.48 o 
   0   4  15      409.64      405.89     10.14 o 
   1   4  15        5.98        7.30      0.97 o 
   2   4  15       18.14       14.34      0.89 o 
   3   4  15        9.11       11.42      0.84 o 
   4   4  15      108.53      130.01      3.96 o 
   5   4  15        3.87        3.44      0.46 o 
   6   4  15       19.74       20.33      0.99 o 
   7   4  15       50.84       57.82      3.30 o 
  -3   5  15      179.47      210.81      8.26 o 
  -2   5  15        0.21        0.55      0.57 o 
  -1   5  15       81.83       75.44      1.87 o 
   0   5  15       11.81       12.60      2.06 o 
   1   5  15       53.74       47.27      2.14 o 
   2   5  15        3.09        3.86      0.68 o 
   3   5  15      502.31      457.35      8.48 o 
   4   5  15      198.30      177.85      3.68 o 
   5   5  15       10.76       11.31      0.68 o 
   6   5  15        3.12        5.00      0.70 o 
   7   5  15        3.42        3.85      0.37 o 
  -3   6  15        0.49        0.68      0.44 o 
  -2   6  15        0.01        1.70      0.83 o 
  -1   6  15      119.64      124.90      2.67 o 
   0   6  15        1.68        1.88      0.84 o 
   1   6  15      169.09      158.23      4.67 o 
   2   6  15        5.45        8.06      1.06 o 
   3   6  15        2.85        3.02      0.59 o 
   4   6  15       49.74       47.56      1.55 o 
   5   6  15      262.68      292.50      5.99 o 
   6   6  15        0.74        0.84      0.38 o 
   7   6  15      104.47      108.13      2.48 o 
  -3   7  15      108.90      115.43      5.51 o 
  -2   7  15      144.24      150.30      3.06 o 
  -1   7  15       88.94       93.99      1.97 o 
   0   7  15       78.34       92.40      2.75 o 
   1   7  15      246.45      256.52      5.67 o 
   2   7  15      158.36      130.59      3.06 o 
   3   7  15      147.29      131.91      3.00 o 
   4   7  15      193.04      175.74      3.66 o 
   5   7  15        7.22        6.52      0.59 o 
   6   7  15       17.71       18.57      0.68 o 
   7   7  15        5.72        4.97      0.66 o 
  -3   8  15       61.03       55.88      1.84 o 
  -2   8  15        8.48        6.98      0.58 o 
  -1   8  15      163.13      175.15      3.54 o 
   0   8  15       32.98       36.03      1.59 o 
   1   8  15      269.39      292.06      6.31 o 
   2   8  15        0.43        1.34      0.83 o 
   3   8  15       93.78       83.58      2.53 o 
   4   8  15      235.49      208.99      4.23 o 
   5   8  15      245.99      255.59      4.91 o 
   6   8  15        1.61        0.41      0.36 o 
   7   8  15       96.54      105.16      3.04 o 
  -2   9  15        3.82        3.88      1.17 o 
  -1   9  15        1.24        1.14      0.48 o 
   0   9  15        2.67        3.19      0.52 o 
   1   9  15       12.23       15.67      1.68 o 
   2   9  15       48.05       48.29      1.80 o 
   3   9  15      165.89      151.62      4.00 o 
   4   9  15      192.86      192.90      4.70 o 
   5   9  15      168.93      171.21      4.04 o 
   6   9  15       40.29       40.75      2.20 o 
   7   9  15       14.20       14.04      0.86 o 
  -2  10  15       16.49       12.39      1.38 o 
  -1  10  15      156.83      151.71      2.70 o 
   0  10  15      284.02      295.14      6.19 o 
   1  10  15      149.86      167.39      3.91 o 
   2  10  15       34.34       34.37      1.48 o 
   3  10  15      104.36      101.21      2.44 o 
   4  10  15      141.01      152.83      4.49 o 
   5  10  15      102.75      112.09      4.41 o 
   6  10  15       69.30       68.02      3.03 o 
  -1  11  15      220.97      212.48      8.27 o 
   0  11  15        4.84        7.91      0.97 o 
   1  11  15       75.73       92.59      2.97 o 
   2  11  15       11.72       17.83      1.25 o 
   3  11  15       37.95       47.07      1.69 o 
   4  11  15      640.46      676.78     21.80 o 
   5  11  15      170.59      165.85      6.06 o 
   1  12  15        4.87        4.49      1.51 o 
   2  12  15        9.31        9.52      0.79 o 
   3  12  15      466.83      495.17     20.41 o 
   4  12  15      242.57      227.91      7.99 o 
   2  13  15        0.90       -0.55      0.83 o 
   3  13  15        1.09        1.65      0.83 o 
   2  -2  16       43.57       41.30      1.93 o 
  -1  -1  16        1.46        1.93      0.83 o 
   0  -1  16       24.14       24.78      1.65 o 
   1  -1  16        1.68        4.40      0.83 o 
   2  -1  16       35.05       33.87      1.93 o 
   3  -1  16       21.49       17.54      0.97 o 
  -1   0  16       21.98       21.07      1.17 o 
   0   0  16       11.38        9.11      1.24 o 
   1   0  16        2.99        4.40      1.10 o 
   2   0  16       60.04       54.24      2.75 o 
   3   0  16       10.66       10.31      0.64 o 
   4   0  16        8.48        7.61      0.66 o 
  -2   1  16       99.85       94.19      4.13 o 
  -1   1  16        3.63        5.51      1.65 o 
   0   1  16      159.08      167.94      4.48 o 
   1   1  16       23.19       21.20      1.93 o 
   2   1  16        0.43        0.55      0.83 o 
   3   1  16       36.30       40.05      1.27 o 
   4   1  16      392.20      389.50      9.98 o 
   5   1  16       92.55       95.69      2.62 o 
  -2   2  16      321.71      276.24      6.82 o 
  -1   2  16      179.85      177.60      4.87 o 
   0   2  16        0.24        0.21      0.57 o 
   1   2  16        0.57        1.51      0.78 o 
   2   2  16      101.32       91.35      2.92 o 
   3   2  16        0.44        0.18      0.48 o 
   4   2  16       77.29       74.19      1.85 o 
   5   2  16       33.27       34.55      1.36 o 
  -2   3  16      394.87      365.21      8.77 o 
  -1   3  16       12.93       12.99      1.17 o 
   0   3  16       27.15       28.06      1.32 o 
   1   3  16      348.78      334.69      8.28 o 
   2   3  16       62.72       67.86      2.43 o 
   3   3  16       43.92       48.21      1.95 o 
   4   3  16        6.73        5.51      0.66 o 
   5   3  16      145.61      145.63      3.79 o 
   6   3  16       17.61       16.59      1.10 o 
  -2   4  16       13.19       16.00      2.20 o 
  -1   4  16        0.09        1.02      0.57 o 
   0   4  16      135.48      139.84      3.39 o 
   1   4  16        2.47        2.34      0.78 o 
   2   4  16      117.02      129.51      3.79 o 
   3   4  16       64.30       56.13      1.75 o 
   4   4  16       51.23       53.47      1.59 o 
   5   4  16       10.60       15.00      0.75 o 
   6   4  16        6.84        9.82      0.69 o 
  -2   5  16       73.64       63.34      2.34 o 
  -1   5  16        0.53       -0.08      0.57 o 
   0   5  16        3.62        4.31      0.73 o 
   1   5  16       34.78       35.01      3.30 o 
   2   5  16       71.89       69.94      3.58 o 
   3   5  16       38.70       34.05      1.51 o 
   4   5  16       48.06       41.25      1.43 o 
   5   5  16        1.46        0.83      0.39 o 
   6   5  16       31.76       42.76      1.45 o 
  -2   6  16       38.62       32.64      1.32 o 
  -1   6  16      101.77      105.75      3.72 o 
   0   6  16       40.56       40.32      1.84 o 
   1   6  16      112.13      119.95      3.70 o 
   2   6  16        6.37        5.92      0.76 o 
   3   6  16       86.26       65.01      2.34 o 
   4   6  16        9.02        7.81      0.59 o 
   5   6  16      345.91      352.98      7.05 o 
   6   6  16       50.56       48.88      1.56 o 
  -2   7  16      119.55      126.63      2.61 o 
  -1   7  16       23.10       25.18      1.27 o 
   0   7  16        3.21        4.42      0.75 o 
   1   7  16      210.63      212.39      4.88 o 
   2   7  16       98.05      103.23      2.69 o 
   3   7  16      297.89      276.83      6.39 o 
   4   7  16       50.53       55.74      1.52 o 
   5   7  16      209.10      189.20      4.27 o 
   6   7  16        0.05        0.28      1.38 o 
  -2   8  16       10.46        9.64      1.38 o 
  -1   8  16       95.98       94.78      2.49 o 
   0   8  16      139.96      134.59      3.79 o 
   1   8  16       12.79       15.44      1.05 o 
   2   8  16        7.57        6.68      0.79 o 
   3   8  16      119.69      121.12      6.61 o 
   4   8  16       62.16       58.24      1.79 o 
   5   8  16      215.95      226.34      4.66 o 
   6   8  16      210.67      202.80      7.16 o 
  -1   9  16        4.46        6.20      0.64 o 
   0   9  16       13.16       13.65      1.00 o 
   1   9  16        1.27        1.02      0.50 o 
   2   9  16       50.76       52.05      1.73 o 
   3   9  16      386.83      382.95     12.96 o 
   4   9  16      253.61      250.76      9.09 o 
   5   9  16       34.08       33.20      1.36 o 
   6   9  16       10.70        8.26      0.83 o 
   0  10  16      159.38      148.83      3.39 o 
   1  10  16      143.09      147.10      4.41 o 
   2  10  16       51.76       60.67      1.85 o 
   3  10  16       22.72       23.01      1.25 o 
   4  10  16       78.70       82.89      3.58 o 
   5  10  16      143.45      133.32      4.96 o 
   0  11  16      186.16      184.34      6.61 o 
   1  11  16       77.10       88.91      2.82 o 
   2  11  16        1.55        2.13      0.52 o 
   3  11  16        0.26        0.41      0.58 o 
   4  11  16        9.42       11.56      1.10 o 
   2  12  16      115.40      110.18      4.41 o 
   3  12  16       31.62       27.81      1.65 o 
   2   0  17       84.64       94.74      3.86 o 
   3   0  17        2.07        2.20      0.55 o 
   0   1  17        0.77        3.85      1.10 o 
   1   1  17        7.45        6.33      0.83 o 
   2   1  17       44.30       33.04      1.93 o 
   3   1  17        3.58        5.34      1.38 o 
  -1   2  17      129.50      119.00      4.68 o 
   0   2  17        4.78        4.75      1.93 o 
   1   2  17      190.28      195.34      7.16 o 
   2   2  17      193.40      198.64      7.44 o 
   3   2  17        3.34        3.49      0.48 o 
   4   2  17       14.35       10.95      1.15 o 
  -1   3  17        2.49        1.65      0.58 o 
   0   3  17        0.89        0.69      0.58 o 
   1   3  17        1.11       -0.28      0.83 o 
   2   3  17       72.02       70.22      3.30 o 
   3   3  17       84.25       76.07      1.91 o 
   4   3  17        0.25        0.18      0.32 o 
   5   3  17        0.02        0.28      0.55 o 
  -1   4  17       26.75       21.93      1.17 o 
   0   4  17       18.26       20.13      1.25 o 
   1   4  17        6.39        4.95      0.83 o 
   2   4  17      330.25      283.79      7.11 o 
   3   4  17        6.21        4.42      0.78 o 
   4   4  17       20.28       25.34      0.95 o 
   5   4  17       28.75       25.60      1.06 o 
  -1   5  17       23.19       20.33      1.25 o 
   0   5  17       12.77       15.74      1.17 o 
   1   5  17       20.55       21.64      1.93 o 
   2   5  17       40.39       40.20      2.48 o 
   3   5  17        8.25        6.47      0.78 o 
   4   5  17        3.57        7.00      0.81 o 
   5   5  17        4.19        4.45      0.40 o 
  -1   6  17        6.60        8.90      0.73 o 
   0   6  17       55.25       52.79      2.19 o 
   1   6  17       60.55       55.59      1.73 o 
   2   6  17        0.44        1.93      0.83 o 
   3   6  17        6.77        3.58      1.10 o 
   4   6  17      207.04      210.41      4.35 o 
   5   6  17       73.33       69.67      2.92 o 
   6   6  17       49.19       60.85      2.48 o 
  -1   7  17       24.40       23.60      1.36 o 
   0   7  17       10.07        9.88      0.79 o 
   1   7  17        9.07       10.25      1.05 o 
   2   7  17       10.52        9.04      1.09 o 
   3   7  17        7.28        8.26      1.10 o 
   4   7  17      143.27      136.21      3.02 o 
   5   7  17      105.29      105.95      3.74 o 
   6   7  17        0.28        1.10      0.55 o 
  -1   8  17       27.34       28.63      1.93 o 
   0   8  17        3.84        4.78      0.64 o 
   1   8  17       18.94       15.85      1.00 o 
   2   8  17       40.38       41.32      1.37 o 
   3   8  17       33.78       33.73      1.56 o 
   4   8  17       13.92       15.42      1.38 o 
   5   8  17       68.91       67.80      1.95 o 
   0   9  17        1.03        1.34      0.66 o 
   1   9  17       10.98       13.77      0.84 o 
   2   9  17        0.97        1.18      0.52 o 
   3   9  17        0.41        1.10      0.83 o 
   4   9  17       23.21       16.79      1.38 o 
   5   9  17       40.17       35.24      1.65 o 
   1  10  17        8.40        6.88      1.38 o 
   2  10  17        3.41        3.09      0.83 o 
   3  10  17      118.68      115.41      4.41 o 
   4  10  17      156.75      146.29      5.51 o 
   5  10  17      279.00      245.36      8.27 o 
   2   3  18        1.85        2.20      0.83 o 
   3   3  18       19.77       19.00      1.38 o 
   0   4  18       10.79       13.77      1.38 o 
   1   4  18       28.46       33.59      1.93 o 
   2   4  18       69.18       72.97      3.30 o 
   3   4  18        9.11        7.43      0.83 o 
   4   4  18        4.19        5.51      0.55 o 
   0   5  18       26.77       29.46      1.93 o 
   1   5  18       38.66       34.42      1.93 o 
   2   5  18      316.69      324.48     11.30 o 
   3   5  18       13.91       12.39      1.10 o 
   4   5  18       38.45       40.75      1.93 o 
   0   6  18       35.35       34.69      1.93 o 
   1   6  18      554.43      606.94     24.01 o 
   2   6  18      164.13      153.17      5.51 o 
   3   6  18       78.72       72.43      3.03 o 
   4   6  18       64.14       59.20      2.48 o 
   0   7  18       97.20       88.14      3.58 o 
   1   7  18       37.29       43.23      2.20 o 
   2   7  18       25.66       25.33      1.65 o 
   3   7  18        5.08        5.51      1.10 o 
   4   7  18       71.56       64.99      2.75 o 
   1   8  18        4.84        1.38      0.83 o 
   2   8  18       11.57        6.88      0.83 o 
   3   8  18       44.89       46.81      2.20 o 
   4   8  18      138.13      136.91      4.96 o 
                                                 
